# Supplementary material for: Putative synaptic genes defined from a Drosophila whole body developmental transcriptome by a machine learning approach
Source: BMC Genomics. 2015 Sep 15;16(1):694. doi: 10.1186/s12864-015-1888-3 (PMC4570697; doi:10.1186/s12864-015-1888-3)
Supplement: Additional file 1: — List of synaptic genes and references. A .csv file listing the 92 genes labeled as “synaptic genes” and the corresponding bibliographic references. (CSV 25 kb) [file 12864_2015_1888_MOESM1_ESM.csv]

CG	FlyBase ID	Name	Synapse related GO Term Based on Experimental Evidence	Study that justifyied the inclussion in the training set
CG17348	FBgn0015380	derailed	None	Liebl, F.L., Featherstone, D.E. (2008). Identification and investigation of Drosophila postsynaptic density homologs. Bioinform. Biol. Insights 2: 369--381
CG4894	FBgn0001991	Ca[2+]-channel protein alpha[[1]] subunit D	None	Rieckhof, G.E., Yoshihara, M., Guan, Z., Littleton, J.T. (2003). Presynaptic N-type calcium channels regulate synaptic growth. J. Biol. Chem. 278(42): 41099--41108.
CG5848	FBgn0000250	cactus	None	Bolatto, C., Chifflet, S., Megighian, A., Cantera, R. (2003). Synaptic activity modifies the levels of dorsal and cactus at the neuromuscular junction of Drosophila. J. Neurobiol. 54(3): 525--536.
CG9474	FBgn0028401	Synapse protein 24	None	Vilinsky, I., Stewart, B.A., Drummond, J., Robinson, I., Deitcher, D.L. (2002). A Drosophila SNAP-25 null mutant reveals context-dependent redundancy with SNAP-24 in neurotransmission. Genetics 162(1): 259--271.
CG8442	FBgn0004619	Glutamate receptor I	None	Ultsch, A., Schuster, C.M., Laube, B., Schloss, P., Schmitt, B., Betz, H. (1992). Glutamate receptors of Drosophila melanogaster: cloning of a kainate-selective subunit expressed in the central nervous system. Proc. Natl. Acad. Sci. U.S.A. 89(21): 10484--10488.
CG7109	FBgn0004177	microtubule star	None	Viquez, N.M., Li, C.R., Wairkar, Y.P., DiAntonio, A. (2006). The B' protein phosphatase 2A regulatory subunit well-rounded regulates synaptic growth and cytoskeletal stability at the Drosophila neuromuscular junction. J. Neurosci. 26(36): 9293--9303.
CG6407	FBgn0010194	Wnt oncogene analog 5	None	Liebl, F.L., Featherstone, D.E. (2008). Identification and investigation of Drosophila postsynaptic density homologs. Bioinform. Biol. Insights 2: 369--381
CG6174	FBgn0011745	Actin-related protein 87C	None	Eaton, B.A., Fetter, R.D., Davis, G.W. (2002). Dynactin is necessary for synapse stabilization. Neuron 34(5): 729--741.
CG43743	FBgn0264000	Glutamate receptor IB	None	Littleton, J.T., Ganetzky, B. (2000). Ion channels and synaptic organization: analysis of the Drosophila genome. Neuron 26(1): 35--43.
CG4006	FBgn0010379	Akt1	long term synaptic depression	Guo, H.F., Zhong, Y. (2006). Requirement of Akt to mediate long-term synaptic depression in Drosophila. J. Neurosci. 26(15): 4004--4014.
CG7576	FBgn0005586	Rab-protein 3	maintenance of presynaptic active zone structure	Graf, E.R., Daniels, R.W., Burgess, R.W., Schwarz, T.L., DiAntonio, A. (2009). Rab3 Dynamically Controls Protein Composition at Active Zones. Neuron 64(5): 663--677.
CG42344	FBgn0259246	bruchpilot	maintenance of presynaptic active zone structure	Kittel, R.J., Wichmann, C., Rasse, T.M., Fouquet, W., Schmidt, M., Schmid, A., Wagh, D.A., Pawlu, C., Kellner, R.R., Willig, K.I., Hell, S.W., Buchner, E., Heckmann, M., Sigrist, S.J. (2006). Bruchpilot promotes active zone assembly, Ca2+ channel clustering, and vesicle release. Science 312(5776): 1051--1054.
CG1976	FBgn0039883	RhoGAP100F	maintenance of presynaptic active zone structure	Owald, D., Fouquet, W., Schmidt, M., Wichmann, C., Mertel, S., Depner, H., Christiansen, F., Zube, C., Quentin, C., K�rner, J., Urlaub, H., Mechtler, K., Sigrist, S.J. (2010). A Syd-1 homologue regulates pre- and postsynaptic maturation in Drosophila. J. Cell Biol. 188(4): 565--579.
CG42734	FBgn0261788	Kinesin-73	negative regulation of neuromuscular synaptic transmission	Keller, L.C., Cheng, L., Locke, C.J., M�ller, M., Fetter, R.D., Davis, G.W. (2011). Glial-derived prodegenerative signaling in the Drosophila neuromuscular system. Neuron 72(5): 760--775.
CG32146	FBgn0041604	dally-like	neuromuscular junction development	Johnson, K.G., Tenney, A.P., Ghose, A., Duckworth, A.M., Higashi, M.E., Parfitt, K., Marcu, O., Heslip, T.R., Marsh, J.L., Schwarz, T.L., Flanagan, J.G., Van Vactor, D. (2006). The HSPGs Syndecan and Dallylike bind the receptor phosphatase LAR and exert distinct effects on synaptic development. Neuron 49(4): 517--531.
CG32594	FBgn0052594	ben	neuromuscular synaptic transmission	Zhao, H., Zheng, X., Yuan, X., Wang, L., Wang, X., Zhong, Y., Xie, Z., Tully, T. (2009). ben Functions with scamp during synaptic transmission and long-term memory formation in Drosophila. J. Neurosci. 29(2): 414--424.
CG43479	FBgn0263456	nervous wreck	neuromuscular synaptic transmission	Coyle, I.P., Koh, Y.H., Lee, W.C.M., Slind, J., Fergestad, T., Littleton, J.T., Ganetzky, B. (2004). Nervous wreck, an SH3 adaptor protein that interacts with Wsp, regulates synaptic growth in Drosophila. Neuron 41(4): 521--534.
CG3139	FBgn0004242	Synaptotagmin 1	neurotransmitter secretion	Littleton, J.T., Stern, M., Schulze, K., Perin, M., Bellen, H.J. (1993). Mutational analysis of Drosophila synaptotagmin demonstrates its essential role in Ca2+-activated neurotransmitter release. Cell 74(6): 1125--1134.
CG42279	FBgn0259174	Nedd4	positive regulation of synapse assembly	Ing, B., Shteiman-Kotler, A., Castelli, M.L., Henry, P., Pak, Y., Stewart, B., Boulianne, G.L., Rotin, D. (2007). Regulation of Commissureless by the ubiquitin ligase DNedd4 is required for neuromuscular synaptogenesis in Drosophila melanogaster. Mol. Cell. Biol. 27(2): 481--496.
CG10497	FBgn0010415	Syndecan	positive regulation of synaptic growth at neuromuscular junction	Johnson, K.G., Tenney, A.P., Ghose, A., Duckworth, A.M., Higashi, M.E., Parfitt, K., Marcu, O., Heslip, T.R., Marsh, J.L., Schwarz, T.L., Flanagan, J.G., Van Vactor, D. (2006). The HSPGs Syndecan and Dallylike bind the receptor phosphatase LAR and exert distinct effects on synaptic development. Neuron 49(4): 517--531.
CG7234	FBgn0020429	Glutamate receptor IIB	positive regulation of synaptic transmission	Qin, G., Schwarz, T., Kittel, R.J., Schmid, A., Rasse, T.M., Kappei, D., Ponimaskin, E., Heckmann, M., Sigrist, S.J. (2005). Four different subunits are essential for expressing the synaptic glutamate receptor at neuromuscular junctions of Drosophila. J. Neurosci. 25(12): 3209--3218.
CG31605	FBgn0261822	Basigin	presynaptic active zone	Besse, F., Mertel, S., Kittel, R.J., Wichmann, C., Rasse, T.M., Sigrist, S.J., Ephrussi, A. (2007). The Ig cell adhesion molecule Basigin controls compartmentalization and vesicle release at Drosophila melanogaster synapses. J. Cell Biol. 177(5): 843--855.
CG43073	FBgn0262483	RIM-binding protein	presynaptic cytoskeletal matrix assembled at active zones	Liu, K.S., Siebert, M., Mertel, S., Knoche, E., Wegener, S., Wichmann, C., Matkovic, T., Muhammad, K., Depner, H., Mettke, C., B�ckers, J., Hell, S.W., M�ller, M., Davis, G.W., Schmitz, D., Sigrist, S.J. (2011). RIM-binding protein, a central part of the active zone, is essential for neurotransmitter release. Science 334(6062): 1565--1569.
CG42338	FBgn0259240	Tenascin accessory	presynaptic membrane	Mosca, T.J., Hong, W., Dani, V.S., Favaloro, V., Luo, L. (2012). Trans-synaptic Teneurin signalling in neuromuscular synapse organization and target choice. Nature 484(7393): 237--241.
CG6703	FBgn0013759	CASK	regulation of neurotransmitter secretion	Zordan, M.A., Massironi, M., Ducato, M.G., Te Kronnie, G., Costa, R., Reggiani, C., Chagneau, C., Martin, J.R., Megighian, A. (2005). Drosophila CAKI/CMG protein, a homolog of human CASK, is essential for regulation of neurotransmitter vesicle release. J. Neurophysiol. 94(2): 1074--1083.
CG10047	FBgn0028400	Synaptotagmin 4	regulation of neurotransmitter secretion	Barber, C.F., Jorquera, R.A., Melom, J.E., Littleton, J.T. (2009). Postsynaptic regulation of synaptic plasticity by synaptotagmin 4 requires both C2 domains. J. Cell Biol. 187(2): 295--310.
CG34157	FBgn0260003	Dystrophin	regulation of neurotransmitter secretion	Fradkin, L.G., Baines, R.A., van der Plas, M.C., Noordermeer, J.N. (2008). The dystrophin Dp186 isoform regulates neurotransmitter release at a central synapse in Drosophila. J. Neurosci. 28(19): 5105--5114.
CG8884	FBgn0013334	Synapse-associated protein 47kD	regulation of short-term neuronal synaptic plasticity	Saumweber, T., Weyhersm�ller, A., Hallermann, S., Diegelmann, S., Michels, B., Bucher, D., Funk, N., Reisch, D., Krohne, G., Wegener, S., Buchner, E., Gerber, B. (2011). Behavioral and Synaptic Plasticity Are Impaired upon Lack of the Synaptic Protein SAP47. J. Neurosci. 31(9): 3508--3518.
CG1618	FBgn0000346	comatose	regulation of short-term neuronal synaptic plasticity	Kawasaki, F., Ordway, R.W. (2009). Molecular mechanisms determining conserved properties of short-term synaptic depression revealed in NSF and SNAP-25 conditional mutants. Proc. Natl. Acad. Sci. U.S.A. 106(34): 14658--14663.
CG11895	FBgn0024836	starry night	regulation of synapse assembly	Bao, H., Berlanga, M.L., Xue, M., Hapip, S.M., Daniels, R.W., Mendenhall, J.M., Alcantara, A.A., Zhang, B. (2007). The atypical cadherin flamingo regulates synaptogenesis and helps prevent axonal and synaptic degeneration in Drosophila. Mol. Cell. Neurosci. 34(4): 662--678.
CG1977	FBgn0250789	alpha Spectrin	regulation of synapse organization	Pielage, J., Fetter, R.D., Davis, G.W. (2005). Presynaptic spectrin is essential for synapse stabilization. Curr. Biol. 15(10): 918--928
CG14296	FBgn0038659	endophilin A	regulation of synapse structure and activity	Rikhy, R., Kumar, V., Mittal, R., Krishnan, K.S. (2002). Endophilin is critically required for synapse formation and function in Drosophila melanogaster. J. Neurosci. 22(17): 7478--7484.
CG8183	FBgn0019968	Kinesin-73	regulation of synapse structure and activity	Tsurudome, K., Tsang, K., Liao, E.H., Ball, R., Penney, J., Yang, J.S., Elazzouzi, F., He, T., Chishti, A., Lnenicka, G., Lai, E.C., Haghighi, A.P. (2010). The Drosophila miR-310 Cluster Negatively Regulates Synaptic Strength at the Neuromuscular Junction. Neuron 68(5): 879--893.
CG4276	FBgn0029095	arouser	regulation of synapse structure and activity	Eddison, M., Guarnieri, D.J., Cheng, L., Liu, C.H., Moffat, K.G., Davis, G., Heberlein, U. (2011). arouser Reveals a Role for Synapse Number in the Regulation of Ethanol Sensitivity. Neuron 70(5): 979--990.
CG6562	FBgn0034691	synaptojanin	regulation of synapse structure and activity	Dickman, D.K., Lu, Z., Meinertzhagen, I.A., Schwarz, T.L. (2006). Altered synaptic development and active zone spacing in endocytosis mutants. Curr. Biol. 16(6): 591--598.
CG43398	FBgn0263289	scribbled	regulation of synapse structure and activity	Roche, J.P., Packard, M.C., Moeckel-Cole, S., Budnik, V. (2002). Regulation of synaptic plasticity and synaptic vesicle dynamics by the PDZ protein Scribble. J. Neurosci. 22(15): 6471--6479.
CG12348	FBgn0003380	Shaker	regulation of synaptic activity	Ueda, A., Wu, C.F. (2006). Distinct frequency-dependent regulation of nerve terminal excitability and synaptic transmission by IA and IK potassium channels revealed by Drosophila Shaker and Shab mutations. J. Neurosci. 26(23): 6238--6248.
CG43128	FBgn0262593	Shaker cognate b	regulation of synaptic activity	Ueda, A., Wu, C.F. (2006). Distinct frequency-dependent regulation of nerve terminal excitability and synaptic transmission by IA and IK potassium channels revealed by Drosophila Shaker and Shab mutations. J. Neurosci. 26(23): 6238--6248.
CG6856	FBgn0036819	dysbindin	regulation of synaptic plasticity	Dickman, D.K., Davis, G.W. (2009). The schizophrenia susceptibility gene dysbindin controls synaptic homeostasis. Science 326(5956): 1127--1130.
CG10967	FBgn0260945	Autophagy-specific gene 1	regulation of synaptic transmission	Wairkar, Y.P., Toda, H., Mochizuki, H., Furukubo-Tokunaga, K., Tomoda, T., DiAntonio, A. (2009). Unc-51 Controls Active Zone Density and Protein Composition by Downregulating ERK Signaling. J. Neurosci. 29(2): 517--528.
CG4379	FBgn0000273	cAMP-dependent protein kinase 1	regulation of synaptic transmission	Yao, W.D., Wu, C.F. (2001). Distinct roles of CaMKII and PKA in regulation of firing patterns and k(+) currents in Drosophila neurons. J. Neurophysiol. 85(4): 1384--1394.
CG12559	FBgn0003256	rolled	regulation of synaptic transmission	Wairkar, Y.P., Toda, H., Mochizuki, H., Furukubo-Tokunaga, K., Tomoda, T., DiAntonio, A. (2009). Unc-51 Controls Active Zone Density and Protein Composition by Downregulating ERK Signaling. J. Neurosci. 29(2): 517--528.
CG9206	FBgn0001108	Glued	retrograde synaptic vesicle transport	Smith, R.B., Machamer, J.B., Kim, N.C., Hays, T.S., Marqu�s, G. (2012). Relay of retrograde synaptogenic signals through axonal transport of BMP receptors. J. Cell Sci. 125(16): 3752--3764.
CG1709	FBgn0028671	Vacuolar H[+] ATPase subunit 100-1	synapse	Hiesinger, P.R., Fayyazuddin, A., Mehta, S., Rosenmund, T., Schulze, K., Zhai, R.G., Verstreken, P., Cao, Y., Zhou, Y., Kunz, J., Bellen, H. (2005). The v-ATPase V0 subunit a1 is required for synaptic vesicle exocytosis in Drosophila. A. Dros. Res. Conf. 46 : 15
CG11513	FBgn0041164	armitage	synapse	Ashraf, S.I., McLoon, A.L., Sclarsic, S.M., Kunes, S. (2006). Synaptic protein synthesis associated with memory is regulated by the RISC pathway in Drosophila. Cell 124(1): 191--205.
CG34418	FBgn0085447	still life	synapse	Sone, M., Hoshino, M., Suzuki, E., Kuroda, S., Kaibuchi, K., Nakagoshi, H., Saigo, K., Nabeshima, Y., Hama, C. (1997). Still life, a protein in synaptic terminals of Drosophila homologous to GDP-GTP exchangers. Science 275(5299): 543--547.
CG5055	FBgn0000163	bazooka	synapse assembly	Ruiz-Canada, C., Ashley, J., Moeckel-Cole, S., Drier, E., Yin, J., Budnik, V. (2004). New synaptic bouton formation is disrupted by misregulation of microtubule stability in aPKC mutants. Neuron 42(4): 567--580.
CG2374	FBgn0016032	late bloomer	synapse assembly	Kopczynski, C.C., Davis, G.W., Goodman, C.S. (1996). A neural tetraspanin, encoded by late bloomer, that facilitates synapse formation. Science 271(5257): 1867--1870.
CG5884	FBgn0026192	par-6	synapse assembly	Ruiz-Canada, C., Ashley, J., Moeckel-Cole, S., Drier, E., Yin, J., Budnik, V. (2004). New synaptic bouton formation is disrupted by misregulation of microtubule stability in aPKC mutants. Neuron 42(4): 567--580.
CG1848	FBgn0041203	LIM-kinase1	synapse assembly	Ang, L.H., Chen, W., Yao, Y., Ozawa, R., Tao, E., Yonekura, J., Uemura, T., Keshishian, H., Hing, H. (2006). Lim kinase regulates the development of olfactory and neuromuscular synapses. Dev. Biol. 293(1): 178--190.
CG11199	FBgn0046704	Liprin-alpha	synapse assembly	Kaufmann, N., DeProto, J., Ranjan, R., Wan, H., Van Vactor, D. (2002). Drosophila liprin-alpha and the receptor phosphatase Dlar control synapse morphogenesis. Neuron 34(1): 27--38.
CG15319	FBgn0261617	nejire	synapse assembly	Marek, K.W., Ng, N., Fetter, R., Smolik, S., Goodman, C.S., Davis, G.W. (2000). A genetic analysis of synaptic development: pre- and postsynaptic dCBP control transmitter release at the Drosophila NMJ. Neuron 25(3): 537--547.
CG4233	FBgn0001125	Glutamate oxaloacetate transaminase 2	synapse assembly	Featherstone, D.E., Rushton, E., Broadie, K. (2002). Developmental regulation of glutamate receptor field size by nonvesicular glutamate release. Nat. Neurosci. 5(2): 141--146.
CG1743	FBgn0001145	Glutamine synthetase 2	synapse assembly	Featherstone, D.E., Rushton, E., Broadie, K. (2002). Developmental regulation of glutamate receptor field size by nonvesicular glutamate release. Nat. Neurosci. 5(2): 141--146.
CG14994	FBgn0004516	Glutamic acid decarboxylase 1	synapse assembly	Featherstone, D.E., Rushton, E., Broadie, K. (2002). Developmental regulation of glutamate receptor field size by nonvesicular glutamate release. Nat. Neurosci. 5(2): 141--146.
CG42783	FBgn0261854	atypical protein kinase C	synapse assembly	Ruiz-Canada, C., Ashley, J., Moeckel-Cole, S., Drier, E., Yin, J., Budnik, V. (2004). New synaptic bouton formation is disrupted by misregulation of microtubule stability in aPKC mutants. Neuron 42(4): 567--580.
CG4141	FBgn0015279	Pi3K92E	synapse maturation	Martin-Pena, A., Acebes, A., Rodriguez, J.R., Sorribes, A., de Polavieja, G.G., Fernandez-Funez, P., Ferrus, A. (2006). Age-independent synaptogenesis by phosphoinositide 3 kinase. J. Neurosci. 26(40): 10199--10208.
CG4889	FBgn0004009	wingless	synapse organization	Kerr, K.S., Fuentes-Medel, Y., Brewer, C., Barria, R., Ashley, J., Abruzzi, K.C., Sheehan, A., Tasdemir-Yilmaz, O.E., Freeman, M.R., Budnik, V. (2014). Glial wingless/wnt regulates glutamate receptor clustering and synaptic physiology at the Drosophila neuromuscular junction. J. Neurosci. 34(8): 2910--2920.
CG3665	FBgn0000635	Fasciclin 2	synapse organization	Ashley, J., Packard, M., Ataman, B., Budnik, V. (2005). Fasciclin II signals new synapse formation through amyloid precursor protein and the scaffolding protein dX11/Mint. J. Neurosci. 25(25): 5943--5955.
CG9739	FBgn0016797	frizzled 2	synapse organization	Ataman, B., Ashley, J., Gorczyca, D., Gorczyca, M., Mathew, D., Wichmann, C., Sigrist, S.J., Budnik, V. (2006). Nuclear trafficking of Drosophila Frizzled-2 during synapse development requires the PDZ protein dGRIP. Proc. Natl. Acad. Sci. U.S.A. 103(20): 7841--7846.
CG7050	FBgn0038975	Neurexin 1	synapse organization	Li, J., Ashley, J., Budnik, V., Bhatl, M.A. (2007). Crucial role of drosophila neurexin in proper active zone apposition to postsynaptic densities, synaptic growth, and synaptic transmission. Neuron 55(5): 741--755.
CG14447	FBgn0029830	Glutamate receptor binding protein	synapse organization	Ataman, B., Ashley, J., Gorczyca, D., Gorczyca, M., Mathew, D., Wichmann, C., Sigrist, S.J., Budnik, V. (2006). Nuclear trafficking of Drosophila Frizzled-2 during synapse development requires the PDZ protein dGRIP. Proc. Natl. Acad. Sci. U.S.A. 103(20): 7841--7846.
CG10117	FBgn0020245	tout-velu	synapse organization	Ren, Y., Kirkpatrick, C.A., Rawson, J.M., Sun, M., Selleck, S.B. (2009). Cell type-specific requirements for heparan sulfate biosynthesis at the Drosophila neuromuscular junction: effects on synapse function, membrane trafficking, and mitochondrial localization. J. Neurosci. 29(26): 8539--8550.
CG2253	FBgn0029992	Upf2	synapse organization	Long, A.A., Mahapatra, C.T., Woodruff, E.A., Rohrbough, J., Leung, H.T., Shino, S., An, L., Doerge, R.W., Metzstein, M.M., Pak, W.L., Broadie, K. (2010). The nonsense-mediated decay pathway maintains synapse architecture and synaptic vesicle cycle efficacy. J. Cell Sci. 123(19): 3303--3315.
CG13772	FBgn0031866	neuroligin	synapse organization	Sun, M., Xing, G., Yuan, L., Gan, G., Knight, D., With, S.I., He, C., Han, J., Zeng, X., Fang, M., Boulianne, G.L., Xie, W. (2011). Neuroligin 2 is required for synapse development and function at the Drosophila neuromuscular junction. J. Neurosci. 31(2): 687--699.
CG6369	FBgn0039260	Smg6	synapse organization	Long, A.A., Mahapatra, C.T., Woodruff, E.A., Rohrbough, J., Leung, H.T., Shino, S., An, L., Doerge, R.W., Metzstein, M.M., Pak, W.L., Broadie, K. (2010). The nonsense-mediated decay pathway maintains synapse architecture and synaptic vesicle cycle efficacy. J. Cell Sci. 123(19): 3303--3315.
CG32743	FBgn0263968	no-on-and-no-off transient C	synapse organization	Long, A.A., Mahapatra, C.T., Woodruff, E.A., Rohrbough, J., Leung, H.T., Shino, S., An, L., Doerge, R.W., Metzstein, M.M., Pak, W.L., Broadie, K. (2010). The nonsense-mediated decay pathway maintains synapse architecture and synaptic vesicle cycle efficacy. J. Cell Sci. 123(19): 3303--3315.
CG10443	FBgn0000464	Leukocyte-antigen-related-like	synaptic growth at neuromuscular junction	Hofmeyer, K., Treisman, J.E. (2009). The receptor protein tyrosine phosphatase LAR promotes R7 photoreceptor axon targeting by a phosphatase-independent signaling mechanism. Proc. Natl. Acad. Sci. U.S.A. 106(46): 19399--19404
CG2621	FBgn0003371	shaggy	synaptic growth at neuromuscular junction	Franco, B., Bogdanik, L., Bobinnec, Y., Debec, A., Bockaert, J., Parmentier, M.L., Grau, Y. (2004). Shaggy, the homolog of glycogen synthase kinase 3, controls neuromuscular junction growth in Drosophila. J. Neurosci. 24(29): 6573--6577.
CG5723	FBgn0004449	Tenascin major	synaptic growth at neuromuscular junction	Mosca, T.J., Hong, W., Dani, V.S., Favaloro, V., Luo, L. (2012). Trans-synaptic Teneurin signalling in neuromuscular synapse organization and target choice. Nature 484(7393): 237--241.
CG9907	FBgn0264255	paralytic	synaptic transmission	Wu, C.F., Ganetzky, B. (1980). Genetic alteration of nerve membrane excitability in temperature-sensitive paralytic mutants of Drosophila melanogaster. Nature 286(5775): 814--816.
CG5670	FBgn0002921	Na pump alpha subunit	synaptic transmission	Trotta, N., Rodesch, C.K., Fergestad, T., Broadie, K. (2004). Cellular bases of activity-dependent paralysis in Drosophila stress-sensitive mutants. J. Neurobiol. 60(3): 328--347.
CG3388	FBgn0001148	gooseberry	synaptic transmission	Marie, B., Pym, E., Bergquist, S., Davis, G.W. (2010). Synaptic homeostasis is consolidated by the cell fate gene gooseberry, a Drosophila pax3/7 homolog. J. Neurosci. 30(24): 8071--8082.
CG32498	FBgn0000479	dunce	synaptic transmission	Berke, B., Wu, C.F. (2002). Regional calcium regulation within cultured Drosophila neurons: effects of altered cAMP metabolism by the learning mutations dunce and rutabaga. J. Neurosci. 22(11): 4437--4447.
CG9755	FBgn0003165	pumilio	synaptic transmission	Schweers, B.A., Walters, K.J., Stern, M. (2002). The Drosophila melanogaster translational repressor pumilio regulates neuronal excitability. Genetics 161(3): 1177--1185.
CG11489	FBgn0025702	serine-arginine protein kinase at 79D	synaptic transmission	Johnson, E.L., Fetter, R.D., Davis, G.W. (2009). Negative regulation of active zone assembly by a newly identified SR protein kinase. PLoS Biol. 7(9): e1000193.
CG1471	FBgn0039774	Ceramidase	synaptic transmission	Rohrbough, J., Rushton, E., Palanker, L., Woodruff, E., Matthies, H.J., Acharya, U., Acharya, J.K., Broadie, K. (2004). Ceramidase regulates synaptic vesicle exocytosis and trafficking. J. Neurosci. 24(36): 7789--7803.
CG9533	FBgn0003301	rutabaga	synaptic transmission	Berke, B., Wu, C.F. (2002). Regional calcium regulation within cultured Drosophila neurons: effects of altered cAMP metabolism by the learning mutations dunce and rutabaga. J. Neurosci. 22(11): 4437--4447.
CG6992	FBgn0004620	Glutamate receptor IIA	synaptic transmission	Marie, B., Pym, E., Bergquist, S., Davis, G.W. (2010). Synaptic homeostasis is consolidated by the cell fate gene gooseberry, a Drosophila pax3/7 homolog. J. Neurosci. 30(24): 8071--8082.
CG18069	FBgn0004624	Calcium/calmodulin-dependent protein kinase II	synaptic transmission	Koh, Y.H., Popova, E., Thomas, U., Griffith, L.C., Budnik, V. (1999). Regulation of DLG localization at synapses by CaMKII-dependent phosphorylation. Cell 98(3): 353--363.
CG9753	FBgn0039747	Adenosine receptor	synaptic transmission	Knight, D., Harvey, P.J., Iliadi, K.G., Klose, M.K., Iliadi, N., Dolezelova, E., Charlton, M.P., Zurovec, M., Boulianne, G.L. (2010). Equilibrative nucleoside transporter 2 regulates associative learning and synaptic function in Drosophila. J. Neurosci. 30(14): 5047--5057
CG43368	FBgn0263111	cacophony	synaptic transmission	Kawasaki, F., Zou, B., Xu, X., Ordway, R.W. (2004). Active zone localization of presynaptic calcium channels encoded by the cacophony locus of Drosophila. J. Neurosci. 24(1): 282--285.
CG8732	FBgn0263120	Acyl-CoA synthetase long-chain	synaptic transmission	Liu, Z., Huang, Y., Zhang, Y., Chen, D., Zhang, Y.Q. (2011). Drosophila Acyl-CoA Synthetase Long-Chain Family Member 4 Regulates Axonal Transport of Synaptic Vesicles and Is Required for Synaptic Development and Transmission. J. Neurosci. 31(6): 2052--2063.
CG6395	FBgn0004179	Cysteine string protein	synaptic vesicle	Jiao, W., Shupliakov, A., Shupliakov, O. (2010). A semi-correlative technique for the subcellular localization of proteins in Drosophila synapses. J. Neurosci. Methods 185(2): 273--279.
CG8604	FBgn0027356	Amphiphysin	synaptic vesicle endocytosis	Zelhof, A.C., Bao, H., Hardy, R.W., Razzaq, A., Zhang, B., Doe, C.Q. (2001). Drosophila Amphiphysin is implicated in protein localization and membrane morphogenesis but not in synaptic vesicle endocytosis. Development 128(24): 5005--5015
CG9695	FBgn0000414	Disabled	synaptic vesicle endocytosis	Kawasaki, F., Iyer, J., Posey, L.L., Sun, C.E., Mammen, S.E., Yan, H., Ordway, R.W. (2011). The DISABLED protein functions in CLATHRIN-mediated synaptic vesicle endocytosis and exoendocytic coupling at the active zone. Proc. Natl. Acad. Sci. U.S.A. 108(25): E222--E229.
CG1099	FBgn0023388	Dynamin associated protein 160	synaptic vesicle endocytosis	Koh, T.W., Verstreken, P., Bellen, H.J. (2004). Dap160/Intersectin acts as a stabilizing scaffold required for synaptic development and vesicle endocytosis. Neuron 43(2): 193--205.
CG8339	FBgn0020251	sulfateless	synaptic vesicle endocytosis	Ren, Y., Kirkpatrick, C.A., Rawson, J.M., Sun, M., Selleck, S.B. (2009). Cell type-specific requirements for heparan sulfate biosynthesis at the Drosophila neuromuscular junction: effects on synapse function, membrane trafficking, and mitochondrial localization. J. Neurosci. 29(26): 8539--8550.
CG32490	FBgn0041605	complexin	synaptic vesicle exocytosis	Huntwork, S., Littleton, J.T. (2007). A complexin fusion clamp regulates spontaneous neurotransmitter release and synaptic growth. Nat. Neurosci. 10(10): 1235--1237.
CG3664	FBgn0014010	Rab-protein 5	synaptic vesicle to endosome fusion	Wucherpfennig, T., Wilsch-Brauninger, M., Gonzalez-Gaitan, M. (2003). Role of Drosophila Rab5 during endosomal trafficking at the synapse and evoked neurotransmitter release. J. Cell Biol. 161(3): 609--624.
CG18102	FBgn0003392	shibire	synaptic vesicle transport	Dason, J.S., Smith, A.J., Marin, L., Charlton, M.P. (2010). Vesicular sterols are essential for synaptic vesicle cycling. J. Neurosci. 30(47): 15856--15865.
CG40452	FBgn0011288	Synapse protein 25	synaptic vesicle transport	Kawasaki, F., Ordway, R.W. (2009). Molecular mechanisms determining conserved properties of short-term synaptic depression revealed in NSF and SNAP-25 conditional mutants. Proc. Natl. Acad. Sci. U.S.A. 106(34): 14658--14663.
