# Supplementary material for: Putative synaptic genes defined from a Drosophila whole body developmental transcriptome by a machine learning approach
Source: BMC Genomics. 2015 Sep 15;16(1):694. doi: 10.1186/s12864-015-1888-3 (PMC4570697; doi:10.1186/s12864-015-1888-3)
Supplement: Additional file 2: — List of non-synaptic genes. A .csv file listing the 397 “non-synaptic” genes. (CSV 10 kb) [file 12864_2015_1888_MOESM2_ESM.csv]

CG	Symbol	FlyBase ID
CG18290	Act87E	FBgn0000046
CG3481	Adh	FBgn0000055
CG17876	Amy-d	FBgn0000078
CG5711	Arr1	FBgn0000120
CG5962	Arr2	FBgn0000121
CG17632	bw	FBgn0000241
CG1759	cad	FBgn0000251
CG1478	Cp36	FBgn0000359
CG11213	Cp38	FBgn0000360
CG13279	Cyt-b5-r	FBgn0000406
CG3324	Pkg21D	FBgn0000442
CG17148	Est-P	FBgn0000594
CG8994	exu	FBgn0000615
CG17285	Fbp1	FBgn0000639
CG3763	Fbp2	FBgn0000640
CG1152	Gld	FBgn0001112
CG9280	Glt	FBgn0001114
CG7399	Hn	FBgn0001208
CG7756	Hsc70-2	FBgn0001217
CG8579	Jon44E	FBgn0001285
CG12755	l(3)mbn	FBgn0002440
CG11650	Lcp1	FBgn0002531
CG8697	Lcp2	FBgn0002533
CG2043	Lcp3	FBgn0002534
CG2044	Lcp4	FBgn0002535
CG2559	Lsp1alpha	FBgn0002562
CG4178	Lsp1beta	FBgn0002563
CG6821	Lsp1gamma	FBgn0002564
CG6806	Lsp2	FBgn0002565
CG8024	ltd	FBgn0002567
CG8695	Mal-A3	FBgn0002571
CG32120	sens	FBgn0002573
CG8342	m1	FBgn0002578
CG5596	Mlc1	FBgn0002772
CG2184	Mlc2	FBgn0002773
CG4696	Mp20	FBgn0002789
CG9024	Acp26Ab	FBgn0002856
CG11719	Mst98Ca	FBgn0002865
CG4312	MtnB	FBgn0002869
CG10781	ng1	FBgn0002933
CG31783	ninaD	FBgn0002939
CG4550	ninaE	FBgn0002940
CG3440	Pcp	FBgn0003046
CG17725	Pepck	FBgn0003067
CG10790	Pig1	FBgn0003086
CG5939	Prm	FBgn0003149
CG31039	Jon99Ci	FBgn0003358
CG3047	Sgs1	FBgn0003372
CG11720	Sgs3	FBgn0003373
CG12181	Sgs4	FBgn0003374
CG7596	Sgs5	FBgn0003375
CG18087	Sgs7	FBgn0003377
CG6132	Sgs8	FBgn0003378
CG13478	shd	FBgn0003388
CG18444	alphaTry	FBgn0003863
CG7171	Uro	FBgn0003961
CG2759	w	FBgn0003996
CG7225	wbl	FBgn0004003
CG7178	wupA	FBgn0004028
CG4843	Tm2	FBgn0004117
CG7107	up	FBgn0004169
CG18396	Mst98Cb	FBgn0004171
CG7936	mex1	FBgn0004228
CG9116	LysP	FBgn0004429
CG1165	LysS	FBgn0004430
CG9120	LysX	FBgn0004431
CG7539	Edg91	FBgn0004554
CG3477	Pxd	FBgn0004577
CG7355	Eig71Eb	FBgn0004589
CG7604	Eig71Ee	FBgn0004592
CG2342	Ccp84Ag	FBgn0004777
CG1252	Ccp84Ab	FBgn0004782
CG32019	bt	FBgn0005666
CG3656	Cyp4d1	FBgn0005670
CG3972	Cyp4g1	FBgn0010019
CG4423	GstD6	FBgn0010042
CG4371	GstD7	FBgn0010043
CG8425	Jhe	FBgn0010052
CG8523	Mdr50	FBgn0010241
CG9155	Myo61F	FBgn0010246
CG14266	ng2	FBgn0010294
CG10788	ng3	FBgn0010295
CG18211	betaTry	FBgn0010357
CG10810	Drs	FBgn0010381
CG1385	Def	FBgn0010385
CG9073	TpnC47D	FBgn0010423
CG18681	epsilonTry	FBgn0010425
CG9735	Aats-trp	FBgn0010803
CG12386	etaTry	FBgn0011554
CG12385	thetaTry	FBgn0011555
CG12387	zetaTry	FBgn0011556
CG7157	Acp36DE	FBgn0011559
CG3466	Cyp4d2	FBgn0011576
CG2665	PebII	FBgn0011694
CG11390	PebIII	FBgn0011695
CG13374	pcl	FBgn0011822
CG2071	Ser6	FBgn0011834
CG4478	Mst35Bb	FBgn0013301
CG8721	Odc1	FBgn0013307
CG8719	Odc2	FBgn0013308
CG10248	Cyp6a8	FBgn0013772
CG7005	Esp	FBgn0013953
CG10658	Hf	FBgn0014000
CG3926	Spat	FBgn0014031
CG32077	nol	FBgn0014368
CG7216	Acp1	FBgn0014454
CG15350	Cp7Fb	FBgn0014465
CG15351	Cp7Fc	FBgn0014466
CG2060	Cyp4e2	FBgn0014469
CG1019	Mlp84B	FBgn0014863
CG8175	Mtk	FBgn0014865
CG7754	iotaTry	FBgn0015001
CG9538	Ag5r	FBgn0015010
CG8956	Ahcy89E	FBgn0015011
CG1438	Cyp4c3	FBgn0015032
CG4321	Cyp4d8	FBgn0015033
CG4105	Cyp4e3	FBgn0015035
CG10842	Cyp4p1	FBgn0015037
CG4486	Cyp9b2	FBgn0015039
CG14489	olf186-M	FBgn0015522
CG10387	tos	FBgn0015553
CG1031	alpha-Est1	FBgn0015568
CG2505	alpha-Est2	FBgn0015570
CG1082	alpha-Est4	FBgn0015572
CG9023	Drip	FBgn0015872
CG9976	Lectin-galC1	FBgn0016675
CG10207	NaPi-T	FBgn0016684
CG3200	Reg-2	FBgn0016715
CG13695	gk	FBgn0020300
CG4472	Idgf1	FBgn0020416
CG9540	Ag5r2	FBgn0020508
CG1262	Acp62F	FBgn0020509
CG10534	Lcp65Ag2	FBgn0020637
CG10533	Lcp65Af	FBgn0020639
CG10529	Lcp65Ae	FBgn0020640
CG6956	Lcp65Ac	FBgn0020642
CG7287	Lcp65Aa	FBgn0020645
CG8867	Jon25Bi	FBgn0020906
CG17058	Peritrophin-A	FBgn0022770
CG6298	Jon74E	FBgn0023197
CG4605	Acp32CD	FBgn0023415
CG3456	Mct1	FBgn0023549
CG10125	zpg	FBgn0024177
CG1982	Sodh-1	FBgn0024289
CG11415	Tsp2A	FBgn0024361
CG8453	Cyp6g1	FBgn0025454
CG5413	CREG	FBgn0025456
CG16914	Lcp9	FBgn0025578
CG11325	GRHR	FBgn0025595
CG14719	I-t	FBgn0025821
CG9726	PH4alphaMP	FBgn0026190
CG2977	inx7	FBgn0027106
CG4104	Tps1	FBgn0027560
CG9761	Nep2	FBgn0027570
CG14902	decay	FBgn0028381
CG31509	TotA	FBgn0028396
CG6541	Mst33A	FBgn0028412
CG1014	robl62A	FBgn0028567
CG30329	Vha100-3	FBgn0028669
CG9456	Spn1	FBgn0028988
CG7464	CS-2	FBgn0029091
CG7969	Menl-2	FBgn0029153
CG12846	Tsp42Ed	FBgn0029507
CG3315	TrxT	FBgn0029752
CG3252	CG3252	FBgn0029762
CG3599	Btd	FBgn0029848
CG2056	spirit	FBgn0030051
CG2081	Vago	FBgn0030262
CG11709	PGRP-SA	FBgn0030310
CG2471	Sclp	FBgn0030357
CG2560	Cpr11A	FBgn0030394
CG15757	Cpr12A	FBgn0030494
CG9504	Eo	FBgn0030597
CG9675	spheroide	FBgn0030774
CG6367	psh	FBgn0030926
CG7440	tgy	FBgn0030984
CG7635	Mec2	FBgn0030993
CG7874	CG7874	FBgn0030999
CG7876	CG7876	FBgn0031000
CG17052	obst-A	FBgn0031097
CG1644	Cyp6t1	FBgn0031182
CG15623	c-cup	FBgn0031367
CG9964	Cyp309a1	FBgn0031432
CG3212	Sr-CIV	FBgn0031547
CG3244	CG3244	FBgn0031629
CG8871	Jon25Biii	FBgn0031653
CG8869	Jon25Bii	FBgn0031654
CG6514	TpnC25D	FBgn0031692
CG14032	Cyp4ac1	FBgn0031693
CG7235	Hsp60C	FBgn0031728
CG11142	obst-E	FBgn0031737
CG10806	Nha1	FBgn0031865
CG13095	CG13095	FBgn0032049
CG9494	Tsp29Fa	FBgn0032074
CG9496	Tsp29Fb	FBgn0032075
CG7363	w-cup	FBgn0032269
CG12602	CG12602	FBgn0032373
CG14936	Tsp33B	FBgn0032376
CG6417	Oatp33Eb	FBgn0032435
CG17914	yellow-b	FBgn0032601
CG10391	Cyp310a1	FBgn0032693
CG15825	fon	FBgn0032773
CG31692	fbp	FBgn0032820
CG8330	tomboy40	FBgn0033074
CG9455	CG9455	FBgn0033113
CG12847	Tsp42Ec	FBgn0033124
CG12844	Tsp42Eh	FBgn0033129
CG12843	Tsp42Ei	FBgn0033130
CG12841	Tsp42Ek	FBgn0033133
CG4471	Tsp42Ep	FBgn0033137
CG12832	Tsp42Eq	FBgn0033138
CG12837	Tsp42Er	FBgn0033139
CG2110	Cyp4ad1	FBgn0033292
CG8690	CG8690	FBgn0033297
CG8196	Ance-4	FBgn0033366
CG10843	Cyp4p3	FBgn0033397
CG9080	CG9080	FBgn0033593
CG13224	Cpr47Eb	FBgn0033598
CG9077	Cpr47Ec	FBgn0033600
CG8502	Cpr49Ac	FBgn0033725
CG8505	Cpr49Ae	FBgn0033728
CG8510	Cpr49Af	FBgn0033729
CG8511	Cpr49Ag	FBgn0033730
CG8515	Cpr49Ah	FBgn0033731
CG3850	sug	FBgn0033782
CG13340	CG13340	FBgn0033868
CG6704	CG6704	FBgn0033887
CG10242	Cyp6a23	FBgn0033978
CG10247	Cyp6a21	FBgn0033981
CG17453	Cyp317a1	FBgn0033982
CG18243	Ptp52F	FBgn0034085
CG4439	CG4439	FBgn0034132
CG15918	CG15918	FBgn0034197
CG15917	CG15917	FBgn0034199
CG4827	CG4827	FBgn0034225
CG5765	CG5765	FBgn0034294
CG18108	IM1	FBgn0034329
CG10794	DptB	FBgn0034407
CG15105	abba	FBgn0034412
CG11797	Obp56a	FBgn0034468
CG11218	Obp56d	FBgn0034470
CG10531	Cht9	FBgn0034582
CG15678	CG15678	FBgn0034647
CG7975	Grx-1	FBgn0034658
CG3382	Oatp58Db	FBgn0034715
CG4373	Cyp6d2	FBgn0034756
CG9891	yellow-d2	FBgn0034856
CG9358	Phk-3	FBgn0035089
CG17084	mthl9	FBgn0035131
CG9169	FucTD	FBgn0035217
CG1919	Cpr62Bc	FBgn0035281
CG14959	CG14959	FBgn0035427
CG10812	dro5	FBgn0035434
CG32239	Gef64C	FBgn0035574
CG6483	Jon65Aiii	FBgn0035665
CG6580	Jon65Aii	FBgn0035666
CG10475	Jon65Ai	FBgn0035667
CG7526	CG7526	FBgn0035798
CG7118	Jon66Ci	FBgn0035886
CG7170	Jon66Cii	FBgn0035887
CG6416	CG6416	FBgn0035917
CG5971	Cdc6	FBgn0035918
CG4432	PGRP-LC	FBgn0035976
CG4437	PGRP-LF	FBgn0035977
CG3672	Cpr67B	FBgn0035985
CG7941	Cpr67Fa1	FBgn0036108
CG18349	Cpr67Fa2	FBgn0036109
CG18331	CG18331	FBgn0036181
CG9781	obst-G	FBgn0036228
CG4784	Cpr72Ec	FBgn0036619
CG5492	Tsp74F	FBgn0036769
CG5137	Cyp312a1	FBgn0036778
CG4120	Cyp12c1	FBgn0036806
CG17736	schuy	FBgn0036925
CG7348	obst-J	FBgn0036940
CG7306	obst-F	FBgn0036947
CG5847	CG5847	FBgn0036985
CG5932	CG5932	FBgn0036996
CG10586	CG10586	FBgn0037036
CG7658	Cpr78Cc	FBgn0037069
CG12972	CG12972	FBgn0037076
CG7160	Cpr78E	FBgn0037114
CG11128	slif	FBgn0037203
CG15589	CG15589	FBgn0037409
CG2330	Neurochondrin	FBgn0037447
CG12952	sage	FBgn0037672
CG12813	CG12813	FBgn0037782
CG3934	CG3934	FBgn0037783
CG14690	tomboy20	FBgn0037828
CG10093	Cyp313a3	FBgn0038007
CG7241	Cyp304a1	FBgn0038095
CG3050	Cyp6d5	FBgn0038194
CG3843	RpL10Aa	FBgn0038281
CG6803	Mf	FBgn0038294
CG6687	CG6687	FBgn0038299
CG10278	GATAe	FBgn0038391
CG6898	Zip3	FBgn0038412
CG7629	AttD	FBgn0038530
CG7678	CG7678	FBgn0038613
CG5097	MtnC	FBgn0038790
CG5494	Cpr92F	FBgn0038819
CG18594	CG18594	FBgn0038973
CG4803	Takl2	FBgn0039015
CG16705	SPE	FBgn0039102
CG10374	Lsd-1	FBgn0039114
CG6164	CG6164	FBgn0039154
CG11853	to	FBgn0039298
CG15884	Cpr97Eb	FBgn0039481
CG5896	grass	FBgn0039494
CG13977	Cyp6a18	FBgn0039519
CG7584	Obp99c	FBgn0039682
CG7592	Obp99b	FBgn0039685
CG7615	fig	FBgn0039694
CG1546	PH4alphaSG2	FBgn0039779
CG11314	CG11314	FBgn0039800
CG11315	CG11315	FBgn0039801
CG12045	Cpr100A	FBgn0039805
CG2196	CG2196	FBgn0039872
CG6457	yip7	FBgn0040060
CG32754	vanin-like	FBgn0040069
CG1652	lectin-46Cb	FBgn0040092
CG1656	lectin-46Ca	FBgn0040093
CG17011	lectin-30A	FBgn0040097
CG2958	lectin-24Db	FBgn0040102
CG6976	Myo28B1	FBgn0040299
CG32859	eIF4E-7	FBgn0040368
CG11051	Nplp2	FBgn0040813
CG13990	CG13990	FBgn0040950
CG31893	Peritrophin-15b	FBgn0040958
CG17814	Peritrophin-15a	FBgn0040959
CG7929	ocn	FBgn0041102
CG10078	Prat2	FBgn0041194
CG4740	AttC	FBgn0041579
CG18550	yellow-f	FBgn0041710
CG9792	yellow-e	FBgn0041711
CG9889	yellow-d	FBgn0041712
CG4182	yellow-c	FBgn0041713
CG18778	Cpr65Au	FBgn0042119
CG18548	GstD10	FBgn0042206
CG31447	MESK4	FBgn0043069
CG12350	lambdaTry	FBgn0043470
CG12388	kappaTry	FBgn0043471
CG31941	Obp22a	FBgn0043539
CG33338	p38c	FBgn0046322
CG31127	Wsck	FBgn0046685
CG31483	Pif2	FBgn0046873
CG31558	Obp83g	FBgn0046875
CG31557	Obp83ef	FBgn0046876
CG30163	Cpr60D	FBgn0050163
CG30360	CG30360	FBgn0050360
CG30489	Cyp12d1-p	FBgn0050489
CG30502	CG30502	FBgn0050502
CG31014	PH4alphaSG1	FBgn0051014
CG31410	CG31410	FBgn0051410
CG31439	CG31439	FBgn0051439
CG31901	CG31901	FBgn0051901
CG32064	CG32064	FBgn0052064
CG32072	Elo68alpha	FBgn0052072
CG32304	obst-I	FBgn0052304
CG32351	CG32351	FBgn0052351
CG32404	Cpr65Aw	FBgn0052404
CG32405	Cpr65Av	FBgn0052405
CG32476	mthl14	FBgn0052476
CG32571	TwdlX	FBgn0052571
CG32627	CG32627	FBgn0052627
CG33192	MtnD	FBgn0053192
CG33548	msta	FBgn0053548
CG33983	obst-H	FBgn0053983
CG17534	GstE9	FBgn0063491
CG17524	GstE3	FBgn0063497
CG17522	GstE10	FBgn0063499
CG5154	Idgf5	FBgn0064237
CG8936	Arpc3B	FBgn0065032
CG13997	Fcp26Ac	FBgn0086266
CG8961	tef	FBgn0086350
CG12120	t	FBgn0086367
CG9070	Cpr47Eg	FBgn0086519
CG18779	Lcp65Ag3	FBgn0086611
CG15261	UK114	FBgn0086691
CG3354	Mst77F	FBgn0086915
CG7242	Spc25	FBgn0087021
CG6124	eater	FBgn0243514
CG42280	ome	FBgn0259175
CG42334	comm3	FBgn0259236
CG42347	CG42347	FBgn0259678
CG13030	sinah	FBgn0259794
CG4750	loopin-1	FBgn0259795
CG42461	Sfp24Ba	FBgn0259951
CG42462	Sfp24Bb	FBgn0259952
CG42474	Sfp33A3	FBgn0259964
CG42475	Sfp35C	FBgn0259965
CG42479	Sfp65A	FBgn0259969
CG42480	Sfp70A4	FBgn0259970
CG42485	Sfp87B	FBgn0259975
CG33933	Indy-2	FBgn0260466
CG42616	CG31829	FBgn0261268
CG43619	Acp98AB	FBgn0263597
