# Supplementary material for: Putative synaptic genes defined from a Drosophila whole body developmental transcriptome by a machine learning approach
Source: BMC Genomics. 2015 Sep 15;16(1):694. doi: 10.1186/s12864-015-1888-3 (PMC4570697; doi:10.1186/s12864-015-1888-3)
Supplement: Additional file 5: — List of genes with tissue-specific differential expression. A.csv file with the list of genes that show tissue-specific differential expression in the five selected tissues as described in Methods. (CSV 30 kb) [file 12864_2015_1888_MOESM5_ESM.csv]

CG	FlyBase ID	Name	Tissue with differential expression
CG12348	FBgn0003380	Shaker	Central Nervous System
CG14994	FBgn0004516	Glutamic acid decarboxylase 1	Central Nervous System
CG7050	FBgn0038975	Neurexin 1	Central Nervous System
CG1976	FBgn0039883	RhoGAP100F	Central Nervous System
CG34418	FBgn0085447	still life	Central Nervous System
CG43073	FBgn0262483	RIM-binding protein	Central Nervous System
CG43368	FBgn0263111	cacophony	Central Nervous System
CG9907	FBgn0264255	paralytic	Central Nervous System
CG16952	FBgn0030701	NA	Central Nervous System
CG32975	FBgn0028875	nicotinic Acetylcholine Receptor alpha 34E	Central Nervous System
CG42260	FBgn0259145	NA	Central Nervous System
CG32529	FBgn0052529	Histone gene-specific Epigenetic Repressor in late S phase	Central Nervous System
CG34370	FBgn0085399	NA	Central Nervous System
CG7749	FBgn0261574	kugelei	Central Nervous System
CG14669	FBgn0037326	NA	Central Nervous System
CG31665	FBgn0051665	weary	Central Nervous System
CG1912	FBgn0013972	Guanylyl cyclase alpha-subunit at 99B	Central Nervous System
CG33202	FBgn0053202	dpr11	Central Nervous System
CG8909	FBgn0030706	NA	Central Nervous System
CG32555	FBgn0026375	RhoGAPp190	Central Nervous System
CG14064	FBgn0039584	beat-VI	Central Nervous System
CG10537	FBgn0004244	Resistant to dieldrin	Central Nervous System
CG31122	FBgn0051122	NA	Central Nervous System
CG1840	FBgn0030351	NA	Central Nervous System
CG4356	FBgn0000037	muscarinic Acetylcholine Receptor 60C	Central Nervous System
CG12594	FBgn0037941	NA	Central Nervous System
CG8208	FBgn0027950	MBD-like	Central Nervous System
CG42261	FBgn0259146	NA	Central Nervous System
CG42361	FBgn0259707	NA	Central Nervous System
CG1517	FBgn0002917	narrow abdomen	Central Nervous System
CG13253	FBgn0037015	crimpy	Central Nervous System
CG34113	FBgn0083949	NA	Central Nervous System
CG8910	FBgn0025833	NA	Central Nervous System
CG1513	FBgn0033463	NA	Central Nervous System
CG11248	FBgn0037117	NA	Central Nervous System
CG32183	FBgn0052183	Ccn	Central Nervous System
CG33547	FBgn0053547	Rim	Central Nervous System
CG11799	FBgn0036134		Central Nervous System
CG1506	FBgn0023416	Ac3	Central Nervous System
CG15760	FBgn0030508	NA	Central Nervous System
CG14509	FBgn0039647	NA	Central Nervous System
CG17716	FBgn0000633	faint sausage	Central Nervous System
CG10984	FBgn0036305	NA	Central Nervous System
CG42450	FBgn0259927	NA	Central Nervous System
CG32592	FBgn0030600	highwire	Central Nervous System
CG5610	FBgn0000036	nicotinic Acetylcholine Receptor alpha 96Aa	Central Nervous System
CG6438	FBgn0023179	amontillado	Central Nervous System
CG43749	FBgn0264006	NA	Central Nervous System
CG7891	FBgn0037551	GTPase indispensable for equal segregation of chromosomes	Central Nervous System
CG32848	FBgn0015323	VAChT	Central Nervous System
CG2987	FBgn0029105	alpha-catenin related	Central Nervous System
CG33513	FBgn0053513	NMDA receptor 2	Central Nervous System
CG42856	FBgn0262103	Salt-inducible kinase 3	Central Nervous System
CG4977	FBgn0015400	kekkon-2	Central Nervous System
CG9288	FBgn0260464	NA	Central Nervous System
CG14024	FBgn0031697	NA	Central Nervous System
CG1909	FBgn0039911	NA	Central Nervous System
CG5657	FBgn0038042	Sarcoglycan beta	Central Nervous System
CG14535	FBgn0031955	NA	Central Nervous System
CG33481	FBgn0053481	dpr7	Central Nervous System
CG14321	FBgn0038540	NA	Central Nervous System
CG5627	FBgn0030613	rab3-GEF	Central Nervous System
CG10808	FBgn0033876	synaptogyrin	Central Nervous System
CG42403	FBgn0259822	Ca2+-channel-protein-beta-subunit	Central Nervous System
CG8815	FBgn0022764	Sin3A	Central Nervous System
CG14408	FBgn0030581	NA	Central Nervous System
CG10186	FBgn0032797	NA	Central Nervous System
CG1359	FBgn0260860	NA	Central Nervous System
CG6495	FBgn0027550	NA	Central Nervous System
CG7503	FBgn0005775	Connectin	Central Nervous System
CG15630	FBgn0031627	NA	Central Nervous System
CG43778	FBgn0264308	NA	Central Nervous System
CG10830	FBgn0038839	NA	Central Nervous System
CG32944	FBgn0052944	NA	Central Nervous System
CG1200	FBgn0040281	APP-like protein interacting protein 1	Central Nervous System
CG4341	FBgn0028481	NA	Central Nervous System
CG3955	FBgn0033793	NA	Central Nervous System
CG13927	FBgn0035245	gamma-glutamyl carboxylase	Central Nervous System
CG43066	FBgn0262476	NA	Central Nervous System
CG7166	FBgn0037107	NA	Central Nervous System
CG5642	FBgn0036258	NA	Central Nervous System
CG13409	FBgn0038926	NA	Central Nervous System
CG13108	FBgn0032100	NA	Central Nervous System
CG4552	FBgn0031304	NA	Central Nervous System
CG9395	FBgn0032506	NA	Central Nervous System
CG33261	FBgn0013263	Trithorax-like	Central Nervous System
CG7018	FBgn0005658	Ets at 65A	Central Nervous System
CG7152	FBgn0037130	Syntrophin-like 1	Central Nervous System
CG18285	FBgn0013467	igloo	Central Nervous System
CG5022	FBgn0032225	NA	Central Nervous System
CG12484	FBgn0086604	NA	Central Nervous System
CG31196	FBgn0020238	14-3-3epsilon	Central Nervous System
CG5375	FBgn0032221	NA	Central Nervous System
CG32227	FBgn0052227	golden goal	Central Nervous System
CG10462	FBgn0032815	NA	Central Nervous System
CG9151	FBgn0000028	abnormal chemosensory jump 6	Central Nervous System
CG11062	FBgn0024913	Activin-beta	Central Nervous System
CG42322	FBgn0259222	NA	Central Nervous System
CG34351	FBgn0085380	NA	Central Nervous System
CG7250	FBgn0036494	Toll-6	Central Nervous System
CG31690	FBgn0051690	NA	Central Nervous System
CG30419	FBgn0050419	NA	Central Nervous System
CG34340	FBgn0085369	NA	Central Nervous System
CG10654	FBgn0036294	NA	Central Nervous System
CG6184	FBgn0038725	NA	Central Nervous System
CG42573	FBgn0260793	NA	Central Nervous System
CG1695	FBgn0031116	NA	Central Nervous System
CG33543	FBgn0053543	NA	Central Nervous System
CG43748	FBgn0264005	H6-like-homeobox	Central Nervous System
CG2380	FBgn0042696	Nuclear factor I	Central Nervous System
CG2381	FBgn0039900	Syt7	Central Nervous System
CG40498	FBgn0069969	NA	Central Nervous System
CG11556	FBgn0030230	Rabphilin	Central Nervous System
CG11191	FBgn0033249	NA	Central Nervous System
CG2105	FBgn0033192	Corin	Central Nervous System
CG6619	FBgn0035676	NA	Central Nervous System
CG4328	FBgn0036274	NA	Central Nervous System
CG14871	FBgn0038343	Trissin	Central Nervous System
CG17341	FBgn0028906	NA	Central Nervous System
CG13148	FBgn0033767	NA	Central Nervous System
CG4136	FBgn0263511	Visual system homeobox 1 ortholog	Central Nervous System
CG6496	FBgn0023178	Pigment-dispersing factor	Central Nervous System
CG13480	FBgn0028418		Central Nervous System
CG3668	FBgn0004896	forkhead domain 59A	Central Nervous System
CG2346	FBgn0000715	FMRFamide-related	Central Nervous System
CG30040	FBgn0086677	jelly belly	Central Nervous System
CG17594	FBgn0028993	scarecrow	Central Nervous System
CG31190	FBgn0261046	Down syndrome cell adhesion molecule 3	Central Nervous System
CG32532	FBgn0052532	NA	Central Nervous System
CG10181	FBgn0004513	Multiple drug resistance 65	Central Nervous System
CG42333	FBgn0261090	Synaptotagmin beta	Central Nervous System
CG11000	FBgn0263353	NA	Central Nervous System
CG4846	FBgn0013433	beaten path Ia	Central Nervous System
CG8245	FBgn0033031	NA	Central Nervous System
CG13287	FBgn0035643	NA	Central Nervous System
CG13701	FBgn0036786	sickle	Central Nervous System
CG17270	FBgn0038828	NA	Central Nervous System
CG15003	FBgn0035504	tipE homolog 4	Central Nervous System
CG3956	FBgn0003448	snail	Central Nervous System
CG8407	FBgn0033687	NA	Central Nervous System
CG33152	FBgn0008636	homeobrain	Central Nervous System
CG1545	FBgn0030259	NA	Central Nervous System
CG3812	FBgn0030421	NA	Central Nervous System
CG14459	FBgn0037171	NA	Central Nervous System
CG12817	FBgn0037798	NA	Central Nervous System
CG12402	FBgn0038202	NA	Central Nervous System
CG1975	FBgn0028408		Central Nervous System
CG4158	FBgn0001983	worniu	Central Nervous System
CG40050	FBgn0259697	neverland	Central Nervous System
CG33955	FBgn0031414	eyes shut	Central Nervous System
CG32538	FBgn0086778	giant fibre A	Central Nervous System
CG3258	FBgn0000137	asense	Central Nervous System
CG33528	FBgn0260964	Vesicular monoamine transporter	Central Nervous System
CG15312	FBgn0030174	NA	Central Nervous System
CG14591	FBgn0033054	NA	Central Nervous System
CG15504	FBgn0039683	doublesex-Mab related 99B	Central Nervous System
CG4570	FBgn0037844	NA	Central Nervous System
CG11425	FBgn0037167	NA	Central Nervous System
CG8167	FBgn0036046	Insulin-like peptide 2	Central Nervous System
CG42282	FBgn0261514	nimrod A	Central Nervous System
CG11294	FBgn0030058	NA	Central Nervous System
CG11194	FBgn0027788	Hairy/E(spl)-related with YRPW motif	Central Nervous System
CG42540	FBgn0260657	NA	Central Nervous System
CG7659	FBgn0015550	target of Poxn	Central Nervous System
CG8961	FBgn0086350	teflon	Central Nervous System
CG7356	FBgn0031975	Transglutaminase	Salivary Gland
CG33169	FBgn0053169	NA	Salivary Gland
CG13101	FBgn0032084	NA	Salivary Gland
CR40641	FBgn0085760	NA	Salivary Gland
CG13946	FBgn0040725	NA	Salivary Gland
CG14864	FBgn0038311	NA	Salivary Gland
CG30411	FBgn0050411	NA	Salivary Gland
CG18581	FBgn0036466	NA	Salivary Gland
CG31973	FBgn0051973	Chitin deacetylase-like 5	Salivary Gland
CR33921	FBgn0065048	snoRNA:U3:54Aa	Salivary Gland
CG13159	FBgn0033721	NA	Salivary Gland
CG17134	FBgn0032304	NA	Salivary Gland
CG34290	FBgn0085319	NA	Salivary Gland
CG34276	FBgn0085305	NA	Salivary Gland
CG7350	FBgn0004591	Ecdysone-induced gene 71Ed	Salivary Gland
CG7599	FBgn0004593	Ecdysone-induced gene 71Ef	Salivary Gland
CG7336	FBgn0004594	Ecdysone-induced gene 71Eg	Salivary Gland
CG14062	FBgn0039592	NA	Salivary Gland
CG16931	FBgn0004588	Ecdysone-induced gene 71Ea	Salivary Gland
CG4151	FBgn0029770	NA	Salivary Gland
CG34280	FBgn0085309	NA	Salivary Gland
CG10918	FBgn0031178	NA	Salivary Gland
CG42822	FBgn0262004	NA	Salivary Gland
CG12715	FBgn0030443	NA	Salivary Gland
CG5402	FBgn0039521	NA	Salivary Gland
CG7355	FBgn0004589	Ecdysone-induced gene 71Eb	Salivary Gland
CG31014	FBgn0051014	prolyl-4-hydroxylase-alpha SG1	Salivary Gland
CG8062	FBgn0259834	outsiders	Digestive System
CG32485	FBgn0052485	NA	Digestive System
CG15739	FBgn0030347	NA	Digestive System
CG16771	FBgn0032779	NA	Digestive System
CG32053	FBgn0052053	NA	Digestive System
CG14358	FBgn0038199	CCHamide-1	Digestive System
CG9743	FBgn0039756	NA	Digestive System
CG15673	FBgn0034639	NA	Digestive System
CG1702	FBgn0031117	NA	Digestive System
CG15695	FBgn0038832	NA	Digestive System
CG34194	FBgn0085223	NA	Digestive System
CG34198	FBgn0085227	NA	Digestive System
CG15117	FBgn0034417	NA	Digestive System
CG6018	FBgn0034736	NA	Digestive System
CG12232	FBgn0010223	G protein alpha 73B	Digestive System
CG15347	FBgn0030040	NA	Digestive System
CG1762	FBgn0010395	beta[nu] integrin	Digestive System
CG9709	FBgn0034629	acyl-Coenzyme A oxidase at 57D distal	Digestive System
CG3277	FBgn0031518	NA	Digestive System
CG5921	FBgn0029835	NA	Digestive System
CG31004	FBgn0051004	NA	Digestive System
CG42335	FBgn0259237	NA	Digestive System
CG12812	FBgn0037781	Fancl	Digestive System
CG14945	FBgn0032402	NA	Digestive System
CG4370	FBgn0039081	Inwardly rectifying potassium channel 2	Digestive System
CG15552	FBgn0024288	Sox100B	Digestive System
CG18869	FBgn0042179	NA	Digestive System
CG9394	FBgn0034588	NA	Digestive System
CG3285	FBgn0031522	NA	Digestive System
CG7381	FBgn0038098	NA	Digestive System
CG1246	FBgn0035360	NA	Digestive System
CG5819	FBgn0034717	NA	Digestive System
CG1462	FBgn0016123	Alkaline phosphatase 4	Digestive System
CG10170	FBgn0039085	NA	Digestive System
CG4563	FBgn0035006	NA	Digestive System
CG4783	FBgn0038756	NA	Digestive System
CG12092	FBgn0261675		Digestive System
CG34386	FBgn0085415	NA	Digestive System
CG5427	FBgn0032433	Organic anion transporting polypeptide 33Ea	Digestive System
CG32054	FBgn0052054	NA	Digestive System
CG8353	FBgn0032002	NA	Digestive System
CG15406	FBgn0031517	NA	Digestive System
CG18635	FBgn0034279	NA	Digestive System
CG8907	FBgn0038466	NA	Digestive System
CG42235	FBgn0250757	NA	Digestive System
CG8823	FBgn0023495	Lip3	Digestive System
CG14245	FBgn0039452	NA	Digestive System
CG4781	FBgn0035043	NA	Digestive System
CG10477	FBgn0035661	NA	Digestive System
CG13321	FBgn0033787	NA	Digestive System
CG9380	FBgn0035094	NA	Digestive System
CG4753	FBgn0036622	NA	Digestive System
CG18622	FBgn0038460	NA	Digestive System
CR17875	FBgn0038034	Cyp9f3Psi	Digestive System
CG4465	FBgn0038750	NA	Digestive System
CG12951	FBgn0037677	NA	Digestive System
CG8562	FBgn0035779	NA	Digestive System
CG33985	FBgn0053985	NA	Digestive System
CG3106	FBgn0030148	NA	Digestive System
CG11453	FBgn0038734	NA	Digestive System
CG6462	FBgn0035663	NA	Digestive System
CG33282	FBgn0053282	NA	Digestive System
CG4741	FBgn0035040	NA	Digestive System
CG1488	FBgn0030367	Cyp311a1	Digestive System
CG8696	FBgn0002570		Digestive System
CG15533	FBgn0039768	NA	Digestive System
CG31446	FBgn0051446	NA	Digestive System
CG43773	FBgn0264295	NA	Digestive System
CG16775	FBgn0036767	NA	Digestive System
CG31436	FBgn0051436	NA	Digestive System
CG11378	FBgn0040364	NA	Digestive System
CG30345	FBgn0050345	NA	Digestive System
CG10405	FBgn0038431	NA	Digestive System
CG33265	FBgn0053265	Mucin 68E	Digestive System
CG33127	FBgn0053127	NA	Digestive System
CG6048	FBgn0029827	NA	Digestive System
CG3332	FBgn0031514	NA	Digestive System
CG10086	FBgn0037517	NA	Digestive System
CG7248	FBgn0036229	NA	Digestive System
CG12963	FBgn0034031	NA	Digestive System
CG14495	FBgn0034293	NA	Digestive System
CG32023	FBgn0052023	NA	Digestive System
CG3986	FBgn0022700	Chitinase 4	Digestive System
CG11892	FBgn0039313	NA	Digestive System
CG8329	FBgn0036022	NA	Digestive System
CG6403	FBgn0039453	NA	Digestive System
CG34284	FBgn0085313	NA	Digestive System
CG6337	FBgn0033873	NA	Digestive System
CG4354	FBgn0005638	slow border cells	Digestive System
CG8221	FBgn0020506	Amyrel	Digestive System
CG10140	FBgn0036363	NA	Digestive System
CG8093	FBgn0033999	NA	Digestive System
CG31233	FBgn0051233	NA	Digestive System
CG13102	FBgn0032088	NA	Digestive System
CG32279	FBgn0052279	drosomycin-2	Digestive System
CG18404	FBgn0039761	NA	Digestive System
CG15422	FBgn0031579	NA	Digestive System
CG7882	FBgn0033047	NA	Digestive System
CG15152	FBgn0032665	NA	Digestive System
CG32557	FBgn0052557	NA	Digestive System
CG13488	FBgn0034670	NA	Digestive System
CG10514	FBgn0039312	NA	Digestive System
CG14273	FBgn0032024	NA	Digestive System
CG3690	FBgn0040350	NA	Digestive System
CG5150	FBgn0035620	NA	Digestive System
CG17636	FBgn0025837	NA	Digestive System
CG12824	FBgn0033222	NA	Digestive System
CG4786	FBgn0037012	Reduction in Cnn dots 2	Digestive System
CG10592	FBgn0035619	NA	Digestive System
CG18747	FBgn0042104	NA	Digestive System
CG17930	FBgn0038416	NA	Digestive System
CG3091	FBgn0029608	NA	Digestive System
CG9826	FBgn0034784	NA	Digestive System
CG10062	FBgn0034439	NA	Digestive System
CG34236	FBgn0085265	NA	Digestive System
CG16997	FBgn0263235	Phaedra 2	Digestive System
CG4394	FBgn0030748	TNF-receptor-associated factor-like	Digestive System
CG15169	FBgn0032734	NA	Digestive System
CG14499	FBgn0034317	NA	Digestive System
CG15423	FBgn0031580	NA	Digestive System
CG18179	FBgn0036023	NA	Digestive System
CG33514	FBgn0053514	NA	Digestive System
CG34112	FBgn0086608	NA	Digestive System
CG33013	FBgn0053013	NA	Digestive System
CG4301	FBgn0030747	NA	Digestive System
CG15170	FBgn0032733	NA	Digestive System
CG18585	FBgn0031929	NA	Digestive System
CG31421	FBgn0046689	Tak1-like 1	Digestive System
CG6996	FBgn0036950	NA	Digestive System
CG14963	FBgn0035409	NA	Digestive System
CG8687	FBgn0033302	Cyp6a14	Digestive System
CG8774	FBgn0038136	NA	Digestive System
CG17855	FBgn0032124	NA	Digestive System
CG11318	FBgn0039818	NA	Digestive System
CG17570	FBgn0260000	NA	Digestive System
CG4377	FBgn0034664	NA	Digestive System
CG32633	FBgn0052633	NA	Digestive System
CG4363	FBgn0034663	NA	Digestive System
CG34288	FBgn0085317	NA	Digestive System
CG8693	FBgn0033294	Maltase A4	Digestive System
CG7252	FBgn0036226	NA	Digestive System
CG13311	FBgn0035929	NA	Digestive System
CG11340	FBgn0039840	NA	Digestive System
CG15153	FBgn0032663	NA	Digestive System
CG30479	FBgn0050479	NA	Digestive System
CG3264	FBgn0034712	NA	Digestive System
CG5011	FBgn0040723	NA	Digestive System
CG14031	FBgn0031695	Cyp4ac3	Digestive System
CG10943	FBgn0036320	NA	Digestive System
CG10827	FBgn0038845	NA	Digestive System
CG15254	FBgn0028949	NA	Digestive System
CG30480	FBgn0050480	NA	Digestive System
CG16995	FBgn0031412	NA	Digestive System
CG34426	FBgn0085455	NA	Digestive System
CG42249	FBgn0259101	NA	Digestive System
CG18480	FBgn0028518	NA	Digestive System
CG3292	FBgn0034710	NA	Digestive System
CG5883	FBgn0036225	NA	Digestive System
CG13806	FBgn0035325	NA	Digestive System
CG8628	FBgn0250836	NA	Digestive System
CG7992	FBgn0031004	NA	Digestive System
CG7631	FBgn0028945	NA	Digestive System
CG15534	FBgn0039769	NA	Digestive System
CG31267	FBgn0051267	NA	Digestive System
CG4181	FBgn0010038	Glutathione S transferase D2	Digestive System
CG9259	FBgn0032913	NA	Digestive System
CG10182	FBgn0039091	NA	Digestive System
CG31266	FBgn0051266	NA	Digestive System
CG17475	FBgn0038481	NA	Digestive System
CG5804	FBgn0035926	NA	Digestive System
CG8773	FBgn0038135	NA	Digestive System
CG10051	FBgn0034437	NA	Digestive System
CG11891	FBgn0039309	NA	Digestive System
CG15773	FBgn0029795	NA	Digestive System
CG8299	FBgn0034052	NA	Digestive System
CG9084	FBgn0033582	NA	Digestive System
CG16749	FBgn0037678	NA	Digestive System
CG6901	FBgn0038414	NA	Digestive System
CG10513	FBgn0039311	NA	Digestive System
CG17752	FBgn0038718	NA	Digestive System
CG15155	FBgn0032669	NA	Digestive System
CG1809	FBgn0033423	NA	Digestive System
CG18493	FBgn0038701	NA	Digestive System
CG31148	FBgn0051148	NA	Digestive System
CG10300	FBgn0039107	NA	Digestive System
CG7529	FBgn0037090	Esterase Q	Digestive System
CG34316	FBgn0085345	NA	Digestive System
CG10154	FBgn0036361	NA	Digestive System
CG10116	FBgn0036367	NA	Digestive System
CG18417	FBgn0035780	NA	Digestive System
CG18745	FBgn0042102	NA	Digestive System
CG31464	FBgn0051464	NA	Digestive System
CG14500	FBgn0034318	NA	Digestive System
CG4653	FBgn0030776	NA	Digestive System
CG31087	FBgn0051087	NA	Digestive System
CG7968	FBgn0028532	NA	Digestive System
CG11671	FBgn0037562	NA	Digestive System
CG14247	FBgn0039454	NA	Digestive System
CG34251	FBgn0085280	NA	Digestive System
CG5246	FBgn0038484	NA	Digestive System
CG11672	FBgn0037563	NA	Digestive System
CG9468	FBgn0032069	NA	Digestive System
CG18188	FBgn0033659	Death associated molecule related to Mch2	Digestive System
CG9463	FBgn0032066	NA	Digestive System
CG9825	FBgn0034783	NA	Digestive System
CG9466	FBgn0032068	NA	Digestive System
CG30043	FBgn0050043	NA	Digestive System
CG6830	FBgn0037934	NA	Digestive System
CG31463	FBgn0051463	NA	Digestive System
CG31343	FBgn0051343	NA	Digestive System
CG14120	FBgn0036321	NA	Digestive System
CG34301	FBgn0085330	NA	Digestive System
CG31015	FBgn0051015	prolyl-4-hydroxylase-alpha PV	Digestive System
CG15255	FBgn0028950	NA	Digestive System
CG18748	FBgn0042105	NA	Digestive System
CG1759	FBgn0000251	caudal	Digestive System
CG8695	FBgn0002571	Maltase A3	Digestive System
CG7171	FBgn0003961	Urate oxidase	Digestive System
CG9120	FBgn0004431	Lysozyme X	Digestive System
CG8523	FBgn0010241	Multi drug resistance 50	Digestive System
CG12386	FBgn0011554	etaTrypsin	Digestive System
CG12387	FBgn0011556	zetaTrypsin	Digestive System
CG2071	FBgn0011834	Serine protease 6	Digestive System
CG7754	FBgn0015001	iotaTrypsin	Digestive System
CG1082	FBgn0015572	alpha-Esterase-4	Digestive System
CG10207	FBgn0016684	Na[+]-dependent inorganic phosphate cotransporter	Digestive System
CG11415	FBgn0024361	Tetraspanin 2A	Digestive System
CG2977	FBgn0027106	innexin 7	Digestive System
CG7464	FBgn0029091	Chitin synthase 2	Digestive System
CG3599	FBgn0029848	Biotinidase	Digestive System
CG9504	FBgn0030597	Ecdysone oxidase	Digestive System
CG9675	FBgn0030774	spheroide	Digestive System
CG12602	FBgn0032373	Vacuolar H[+] ATPase subunit 100-5	Digestive System
CG6417	FBgn0032435	Organic anion transporting polypeptide 33Eb	Digestive System
CG12832	FBgn0033138	Tetraspanin 42Eq	Digestive System
CG12837	FBgn0033139	Tetraspanin 42Er	Digestive System
CG8690	FBgn0033297	Maltase A8	Digestive System
CG10242	FBgn0033978	Cyp6a23	Digestive System
CG15918	FBgn0034197	Chitin deacetylase-like 9	Digestive System
CG10531	FBgn0034582	Cht9	Digestive System
CG9781	FBgn0036228	obstructor-G	Digestive System
CG7306	FBgn0036947	obstructor-F	Digestive System
CG12813	FBgn0037782	Niemann-Pick type C-2d	Digestive System
CG3934	FBgn0037783	Niemann-Pick type C-2c	Digestive System
CG7241	FBgn0038095	Cyp304a1	Digestive System
CG10278	FBgn0038391	GATAe	Digestive System
CG7678	FBgn0038613	Vacuolar H[+] ATPase subunit 100-4	Digestive System
CG4803	FBgn0039015	Tak1-like 2	Digestive System
CG13977	FBgn0039519	Cyp6a18	Digestive System
CG6976	FBgn0040299	Myo28B1	Digestive System
CG12350	FBgn0043470	lambdaTry	Digestive System
CG12388	FBgn0043471	kappaTry	Digestive System
CG30502	FBgn0050502	fatty acid 2-hydroylase	Digestive System
CG32304	FBgn0052304	obstructor-I	Digestive System
CG32476	FBgn0052476	methuselah-like 14	Digestive System
CG33983	FBgn0053983	obstructor-H	Digestive System
CG8936	FBgn0065032	Arpc3B	Digestive System
CG4500	FBgn0028519	NA	Fat Body
CG30431	FBgn0050431	NA	Fat Body
CG18446	FBgn0033458	NA	Fat Body
CG7021	FBgn0013949	Elastin-like	Fat Body
CG5793	FBgn0038858	NA	Fat Body
CG3246	FBgn0031538	NA	Fat Body
CG7328	FBgn0036942	NA	Fat Body
CG6129	FBgn0039152	Rootletin	Fat Body
CG15828	FBgn0032136	NA	Fat Body
CG34424	FBgn0085453	NA	Fat Body
CG4922	FBgn0003313	spalt-adjacent	Fat Body
CG5560	FBgn0030607	doppelganger von brummer	Fat Body
CG4842	FBgn0036620	NA	Fat Body
CG13912	FBgn0035186	NA	Fat Body
CG14528	FBgn0039611	NA	Fat Body
CG32335	FBgn0063667	NA	Fat Body
CG1544	FBgn0039827	NA	Fat Body
CG5321	FBgn0030575	NA	Fat Body
CG4721	FBgn0039024	NA	Fat Body
CG8160	FBgn0034011	NA	Fat Body
CG3513	FBgn0031559	NA	Fat Body
CG8586	FBgn0033320	NA	Fat Body
CG33115	FBgn0028542	nimrod B4	Fat Body
CG34331	FBgn0085360	NA	Fat Body
CG15772	FBgn0029799	NA	Fat Body
CG14225	FBgn0031055	eye transformer	Fat Body
CG32573	FBgn0052573	NA	Fat Body
CG15820	FBgn0035312	NA	Fat Body
CG2155	FBgn0003965	vermilion	Fat Body
CG18249	FBgn0037553	NA	Fat Body
CG9837	FBgn0037635	NA	Fat Body
CG14567	FBgn0037126	NA	Fat Body
CG18104	FBgn0023535	arginase	Fat Body
CG4723	FBgn0039023	NA	Fat Body
CG31636	FBgn0051636	NA	Fat Body
CG3597	FBgn0031417	NA	Fat Body
CG11124	FBgn0033170	secretory Phospholipase A2	Fat Body
CG3397	FBgn0037975	NA	Fat Body
CG6385	FBgn0034276	NA	Fat Body
CG30026	FBgn0050026	NA	Fat Body
CG33459	FBgn0053459	NA	Fat Body
CG7390	FBgn0038257	Senescence marker protein-30	Fat Body
CG9616	FBgn0038214	NA	Fat Body
CG32185	FBgn0052185	elevated during infection	Fat Body
CG15199	FBgn0030270	NA	Fat Body
CG1151	FBgn0027527	Osiris 6	Fat Body
CG4725	FBgn0039022	NA	Fat Body
CG4793	FBgn0028514	NA	Fat Body
CG32698	FBgn0052698	NA	Fat Body
CG34054	FBgn0054054	NA	Fat Body
CG1155	FBgn0040279	Osiris 14	Fat Body
CG18557	FBgn0031470	NA	Fat Body
CG4485	FBgn0015038	Cytochrome P450-9b1	Fat Body
CG7320	FBgn0036782	NA	Fat Body
CG3117	FBgn0031471	NA	Fat Body
CG9444	FBgn0037730	NA	Fat Body
CG9081	FBgn0030615	Cyp4s3	Fat Body
CG34436	FBgn0085465	NA	Fat Body
CG6415	FBgn0032287	NA	Fat Body
CG10824	FBgn0038865	NA	Fat Body
CG16713	FBgn0031560	NA	Fat Body
CG14823	FBgn0035734	NA	Fat Body
CG11313	FBgn0039798	NA	Fat Body
CG30288	FBgn0050288	NA	Fat Body
CG3775	FBgn0030425	NA	Fat Body
CG13607	FBgn0039151	NA	Fat Body
CG30091	FBgn0050091	NA	Fat Body
CG14990	FBgn0035496	NA	Fat Body
CG33225	FBgn0053225	NA	Fat Body
CG13962	FBgn0032824	NA	Fat Body
CG34215	FBgn0085244	NA	Fat Body
CG31769	FBgn0051769	NA	Fat Body
CG30148	FBgn0050148	NA	Fat Body
CG34437	FBgn0085466	NA	Fat Body
CG16873	FBgn0028936	nimrod B5	Fat Body
CG33307	FBgn0053307	NA	Fat Body
CG7399	FBgn0001208	Henna	Fat Body
CG8721	FBgn0013307	Ornithine decarboxylase 1	Fat Body
CG11325	FBgn0025595	Gonadotropin-releasing hormone receptor	Fat Body
CG10794	FBgn0034407	Diptericin B	Fat Body
CG11315	FBgn0039801	Niemann-Pick type C-2h	Fat Body
CG5154	FBgn0064237	Imaginal disc growth factor 5	Fat Body
CG4889	FBgn0004009	wingless	Carcass	Training Set
CG2374	FBgn0016032	late bloomer	Carcass	Training Set
CG11665	FBgn0033028	NA	Carcass
CG3935	FBgn0000061	aristaless	Carcass
CG3242	FBgn0004892	sister of odd and bowl	Carcass
CG32556	FBgn0263258	chascon	Carcass
CG31096	FBgn0039354	Lgr3	Carcass
CG10933	FBgn0034264	NA	Carcass
CG9476	FBgn0003886	alpha-Tubulin at 85E	Carcass
CG11069	FBgn0039244	NA	Carcass
CG9626	FBgn0037565	NA	Carcass
CG8991	FBgn0033654	Sine oculis-binding protein	Carcass
CG6127	FBgn0004197	Serrate	Carcass
CG17610	FBgn0001137	gurken	Carcass
CG14830	FBgn0035755	NA	Carcass
CG8310	FBgn0040377	Vacuolar H[+] ATPase subunit 36-3	Carcass
CG15186	FBgn0037448	NA	Carcass
CG10244	FBgn0022800	Cad96Ca	Carcass
CG3502	FBgn0046253	NA	Carcass
CG10335	FBgn0036271	Porphobilinogen synthase	Carcass
CG4405	FBgn0032129	junctophilin	Carcass
CG11922	FBgn0004898	forkhead domain 96Cb	Carcass
CG33196	FBgn0053196	dumpy	Carcass
CG6579	FBgn0032422	atilla	Carcass
CG31121	FBgn0051121	NA	Carcass
CG32082	FBgn0052082	NA	Carcass
CG42601	FBgn0261053	Cad86C	Carcass
CG9036	FBgn0034499	Cuticular protein 56F	Carcass
CG7068	FBgn0041181	Thiolester containing protein III	Carcass
CG1915	FBgn0086906	sallimus	Carcass
CG13188	FBgn0033668	NA	Carcass
CG7896	FBgn0039728	NA	Carcass
CG33143	FBgn0053143	NA	Carcass
CG14456	FBgn0037176	NA	Carcass
CG6662	FBgn0035907	NA	Carcass
CG9432	FBgn0010482	lethal (2) 01289	Carcass
CG34397	FBgn0085426	Rgk3	Carcass
CG6040	FBgn0038679	NA	Carcass
CG7076	FBgn0035875	Cuticular protein 66Cb	Carcass
CG12075	FBgn0030065	NA	Carcass
CG1869	FBgn0035398	Cht7	Carcass
CG13545	FBgn0034828	NA	Carcass
CG6824	FBgn0003028	ovo	Carcass
CG9046	FBgn0003980	Vitelline membrane 26Ab	Carcass
CR33939	FBgn0047095	putative noncoding RNA 004:X	Carcass
CG4020	FBgn0029821	NA	Carcass
CG7104	FBgn0031959		Carcass
CG11131	FBgn0037204	NA	Carcass
CG34399	FBgn0085428	NADPH oxidase	Carcass
CG17104	FBgn0040496	NA	Carcass
CG15531	FBgn0039755	NA	Carcass
CG14275	FBgn0032022	NA	Carcass
CG3630	FBgn0023540	NA	Carcass
CG9572	FBgn0031089	NA	Carcass
CG42319	FBgn0259219	NA	Carcass
CG6972	FBgn0039008	NA	Carcass
CG11382	FBgn0040367	NA	Carcass
CG14406	FBgn0030595	NA	Carcass
CG4962	FBgn0036597	NA	Carcass
CG14855	FBgn0038260	NA	Carcass
CG13060	FBgn0036606	NA	Carcass
CG1455	FBgn0010015	Calcineurin A1	Carcass
CG8795	FBgn0038139	NA	Carcass
CG2962	FBgn0030186	NA	Carcass
CG9134	FBgn0035199	NA	Carcass
CG7478	FBgn0000045	Actin 79B	Carcass
CG14795	FBgn0025393	NA	Carcass
CG1499	FBgn0039852	nyobe	Carcass
CG42269	FBgn0259164	NA	Carcass
CG33970	FBgn0053970	NA	Carcass
CG13024	FBgn0036665	NA	Carcass
CG17374	FBgn0040001	NA	Carcass
CG14439	FBgn0029898	NA	Carcass
CG13215	FBgn0033592	NA	Carcass
CG14419	FBgn0029639	NA	Carcass
CG4000	FBgn0038820	NA	Carcass
CG13780	FBgn0031888	PDGF- and VEGF-related factor 2	Carcass
CG2979	FBgn0005391	Yolk protein 2	Carcass
CG17386	FBgn0033936	NA	Carcass
CR33948	FBgn0063083	putative noncoding RNA 015:3L	Carcass
CG12009	FBgn0035430	NA	Carcass
CG10953	FBgn0034204	NA	Carcass
CG9701	FBgn0036659	NA	Carcass
CG1678	FBgn0031176	NA	Carcass
CG9452	FBgn0036877	NA	Carcass
CG16826	FBgn0032505	NA	Carcass
CG13057	FBgn0040074	retinin	Carcass
CG34324	FBgn0085353	NA	Carcass
CG34244	FBgn0085273	NA	Carcass
CG2070	FBgn0033203	NA	Carcass
CG32191	FBgn0052191	NA	Carcass
CG2121	FBgn0033289	NA	Carcass
CG9877	FBgn0034819	NA	Carcass
CG18031	FBgn0023550	NA	Carcass
CG10205	FBgn0033970	NA	Carcass
CG6660	FBgn0039030	NA	Carcass
CG12794	FBgn0028583	la costa	Carcass
CG14608	FBgn0037487	NA	Carcass
CG8634	FBgn0035737	Cuticular protein 65Ec	Carcass
CG34165	FBgn0085194	NA	Carcass
CG4576	FBgn0038366	NA	Carcass
CG13230	FBgn0040764	NA	Carcass
CG5756	FBgn0034301	NA	Carcass
CG9372	FBgn0036891	NA	Carcass
CG7532	FBgn0261534	lethal (2) 34Fc	Carcass
CG8492	FBgn0035813	NA	Carcass
CG10211	FBgn0032685	NA	Carcass
CG15414	FBgn0031542	NA	Carcass
CG1461	FBgn0030558	NA	Carcass
CG7294	FBgn0032284	NA	Carcass
CG13183	FBgn0033667	NA	Carcass
CG15515	FBgn0039719	NA	Carcass
CG8519	FBgn0035711	NA	Carcass
CG13705	FBgn0035582	NA	Carcass
CG5810	FBgn0038866	NA	Carcass
CG40198	FBgn0058198	NA	Carcass
CG11350	FBgn0035552	NA	Carcass
CG11345	FBgn0035546	NA	Carcass
CG17105	FBgn0032280	NA	Carcass
CG10530	FBgn0020638	Lcp65Ag1	Carcass
CG11310	FBgn0037067	Cuticular protein 78Ca	Carcass
CG7300	FBgn0032286	NA	Carcass
CG32241	FBgn0052241	NA	Carcass
CG17107	FBgn0032281	NA	Carcass
CG9757	FBgn0003060	NA	Carcass
CG4847	FBgn0034229	NA	Carcass
CG5711	FBgn0000120	Arrestin 1	Carcass
CG5962	FBgn0000121	Arrestin 2	Carcass
CG17148	FBgn0000594	Esterase P	Carcass
CG12755	FBgn0002440	lethal (3) malignant blood neoplasm	Carcass
CG4550	FBgn0002940	neither inactivation nor afterpotential E	Carcass
CG7539	FBgn0004554	Ecdysone-dependent gene 91	Carcass
CG3477	FBgn0004577	Peroxidase	Carcass
CG32019	FBgn0005666	bent	Carcass
CG9976	FBgn0016675	Galactose-specific C-type lectin	Carcass
CG10534	FBgn0020637	Lcp65Ag2	Carcass
CG7287	FBgn0020645	Lcp65Aa	Carcass
CG17058	FBgn0022770	Peritrophin A	Carcass
CG9726	FBgn0026190	prolyl-4-hydroxylase-alpha MP	Carcass
CG11142	FBgn0031737	obstructor-E	Carcass
CG17914	FBgn0032601	yellow-b	Carcass
CG9080	FBgn0033593	Listericin	Carcass
CG8510	FBgn0033729	Cuticular protein 49Af	Carcass
CG14959	FBgn0035427	cracked	Carcass
CG32239	FBgn0035574	Guanine nucleotide exchange factor GEF64C	Carcass
CG7526	FBgn0035798	faulty attraction	Carcass
CG7941	FBgn0036108	Cuticular protein 67Fa1	Carcass
CG18349	FBgn0036109	Cuticular protein 67Fa2	Carcass
CG7658	FBgn0037069	Cuticular protein 78Cc	Carcass
CG31558	FBgn0046875	Odorant-binding protein 83g	Carcass
CG30163	FBgn0050163	Cuticular protein 60D	Carcass
CG32404	FBgn0052404	Cuticular protein 65Aw	Carcass
CG32405	FBgn0052405	Cuticular protein 65Av	Carcass
CG9070	FBgn0086519	Cuticular protein 47Eg	Carcass
CG18779	FBgn0086611	Larval cuticle protein	Carcass
