# Supplementary material for: Putative synaptic genes defined from a Drosophila whole body developmental transcriptome by a machine learning approach
Source: BMC Genomics. 2015 Sep 15;16(1):694. doi: 10.1186/s12864-015-1888-3 (PMC4570697; doi:10.1186/s12864-015-1888-3)
Supplement: Additional file 6: — Putative catalogue of synaptic genes. A .csv file with the final catalogue of 893 Drosophila genes that according to the three algorithms have a probability above 90 % of being involved in synapse assembly and function. (CSV 35 kb) [file 12864_2015_1888_MOESM6_ESM.csv]

Annotation Symbol	Symbol	FBID_KEY	k-NN	SVM	RF
CG2049	Pkn	FBgn0020621	1	1	1
CG9171	CG9171	FBgn0031738	1	1	1
CG33967	CG33967	FBgn0262127	1	1	1
CG4527	slik	FBgn0035001	1	0.99	1
CG11516	Ptp99A	FBgn0004369	1	1	0.99
CG33130	ssp4	FBgn0263197	1	0.99	0.99
CG7590	scyl	FBgn0041094	1	1	0.99
CG7951	sima	FBgn0015542	1	0.99	1
CG6694	CG6694	FBgn0035900	1	0.99	1
CG8817	lilli	FBgn0041111	1	0.99	1
CG2519	CG2519	FBgn0037336	1	0.99	1
CG9866	CG9866	FBgn0031420	1	0.99	1
CG17291	Pp2A-29B	FBgn0260439	1	0.99	1
CG7392	Cka	FBgn0044323	1	0.99	1
CG9634	CG9634	FBgn0027528	1	0.99	1
CG16952	CG16952	FBgn0030701	1	0.99	1
CG10228	Pcf11	FBgn0022063	1	0.99	1
CG2028	CkIalpha	FBgn0015024	1	0.99	1
CG1021	CG1021	FBgn0037443	1	0.99	0.99
CG6859	CG6859	FBgn0036484	1	0.99	0.99
CG8529	Dyb	FBgn0033739	1	0.99	1
CG1906	alph	FBgn0086361	1	0.99	1
CG4261	Hel89B	FBgn0022787	1	0.99	0.99
CG42799	dikar	FBgn0261934	1	0.99	0.99
CG11371	dbr	FBgn0067779	1	0.99	0.99
CG10077	CG10077	FBgn0035720	1	1	0.99
CG1228	Ptpmeg	FBgn0261985	1	0.99	0.99
CG7023	CG7023	FBgn0039025	1	0.99	0.99
CG7873	Src42A	FBgn0004603	1	0.98	1
CG3727	dock	FBgn0010583	1	0.98	1
CG33229	CG33229	FBgn0053229	1	0.99	0.99
CG16973	msn	FBgn0010909	1	0.99	0.99
CG32529	CG32529	FBgn0052529	1	1	0.98
CG10948	CG10948	FBgn0036317	1	1	0.98
CG31510	CG31510	FBgn0051510	1	0.99	0.99
CG3825	CG3825	FBgn0034948	1	0.99	0.99
CG4451	Hs6st	FBgn0038755	1	0.98	1
CG2991	CG2991	FBgn0031474	1	0.99	0.99
CG6593	Pp1alpha-96A	FBgn0003134	1	0.98	1
CG8787	Asx	FBgn0261823	1	1	0.98
CG11033	CG11033	FBgn0037659	1	0.98	1
CG7725	rogdi	FBgn0036697	1	0.98	0.99
CG8651	trx	FBgn0003862	1	1	0.98
CG32062	CG32062	FBgn0052062	1	0.98	0.99
CG32810	CG32810	FBgn0025394	1	0.98	0.99
CG33182	CG33182	FBgn0053182	1	0.99	0.98
CG34413	CG34413	FBgn0085442	1	0.98	0.99
CG5830	CG5830	FBgn0036556	1	0.99	0.98
CG4444	px	FBgn0003175	1	0.98	0.99
CG14047	CG14047	FBgn0040390	1	0.99	0.98
CG7749	kug	FBgn0261574	1	1	0.98
CG1412	RhoGAP19D	FBgn0031118	1	1	0.98
CG1560	mys	FBgn0004657	1	0.98	0.99
CG3198	CG3198	FBgn0029887	1	0.97	1
CG4887	CG4887	FBgn0031318	1	0.98	0.99
CG18809	CG18809	FBgn0042132	1	0.98	0.99
CG8556	Rac2	FBgn0014011	1	0.98	0.99
CG8281	CG8281	FBgn0035824	1	0.98	0.99
CG7221	Wwox	FBgn0031972	1	0.98	0.99
CG31855	CG31855	FBgn0051855	1	0.97	0.99
CG3638	CG3638	FBgn0261444	1	0.97	1
CG1344	CG1344	FBgn0027507	1	0.97	0.99
CG5447	CG5447	FBgn0039427	1	0.97	0.99
CG17090	CG17090	FBgn0035142	1	0.99	0.99
CG42699	CG15770	FBgn0261610	1	0.99	0.99
CG6297	JIL-1	FBgn0020412	1	0.99	0.99
CG6588	Fas1	FBgn0262742	1	0.99	0.99
CG16807	roq	FBgn0036621	1	0.99	0.99
CG8176	CG8176	FBgn0037702	1	0.99	0.99
CG8188	CG8188	FBgn0030863	1	0.99	0.99
CG40494	RhoGAP1A	FBgn0025836	1	0.99	0.99
CG33991	nuf	FBgn0013718	1	0.99	0.99
CG6120	Tsp96F	FBgn0027865	1	0.99	0.98
CG8793	CG8793	FBgn0260655	1	0.98	0.99
CG31811	cenG1A	FBgn0028509	1	0.99	0.98
CG3811	Oatp30B	FBgn0032123	1	0.99	0.98
CG7004	fwd	FBgn0004373	1	0.98	0.99
CG5841	mib1	FBgn0263601	1	0.99	0.99
CG30404	Tango11	FBgn0050404	1	0.98	0.99
CG18497	spen	FBgn0016977	1	0.99	0.99
CG31712	CG31712	FBgn0051712	1	0.99	0.98
CG17998	Gprk2	FBgn0261988	1	0.99	0.98
CG4719	tankyrase	FBgn0027508	1	0.99	0.98
CG9177	eIF5	FBgn0030719	1	0.99	0.98
CG14804	CG14804	FBgn0014411	1	0.99	0.98
CG34374	Rapgap1	FBgn0085403	1	0.99	0.98
CG33106	mask	FBgn0043884	1	0.98	0.99
CG6983	CG6983	FBgn0035896	1	0.98	0.99
CG4230	CG4230	FBgn0031683	1	0.98	0.98
CG1903	sno	FBgn0005410	1	0.98	0.99
CG2179	Xe7	FBgn0010772	1	0.99	0.97
CG6665	CG6665	FBgn0034172	1	0.98	0.98
CG12085	pUf68	FBgn0028577	1	0.98	0.99
CG8155	CG8155	FBgn0034009	1	0.99	0.98
CG13604	CG13604	FBgn0039137	1	0.99	0.98
CG32666	CG32666	FBgn0052666	1	0.98	0.98
CG10545	Gbeta13F	FBgn0001105	1	0.98	0.98
CG7466	CG7466	FBgn0031981	1	0.99	0.97
CG9170	CG9170	FBgn0030716	1	0.97	0.99
CG1651	Ank	FBgn0011747	1	0.99	0.97
CG32717	sdt	FBgn0261873	1	0.97	0.99
CG7147	kuz	FBgn0259984	1	0.97	0.99
CG6954	CG6954	FBgn0039000	1	0.97	0.99
CG43770	Sxl	FBgn0264270	1	0.96	1
CG10566	CG10566	FBgn0037050	1	0.99	0.96
CG42343	CG42343	FBgn0259245	1	1	0.96
CG32264	CG32264	FBgn0052264	1	0.96	0.99
CG10082	CG10082	FBgn0034644	1	0.96	0.99
CG5027	CG5027	FBgn0036579	1	0.96	1
CG9492	CG9492	FBgn0037726	1	1	0.96
CG4192	kek3	FBgn0028370	1	0.99	0.96
CG14073	CG14073	FBgn0036814	1	0.99	0.96
CG10011	CG10011	FBgn0039590	1	0.99	0.96
CG32600	dpr8	FBgn0052600	1	1	0.95
CG8933	exd	FBgn0000611	1	0.95	0.99
CG4587	CG4587	FBgn0028863	1	1	0.94
CG7535	GluClalpha	FBgn0024963	1	1	0.94
CG13800	CG13800	FBgn0035338	1	0.94	0.99
CR31451	CG31451	FBgn0051451	1	0.99	0.93
CG42829	CadN2	FBgn0262018	1	0.99	0.93
CG33512	dpr4	FBgn0053512	1	1	0.92
CG6154	CG6154	FBgn0039420	1	1	0.92
CG18402	InR	FBgn0013984	1	0.99	0.97
CG3584	qkr58E-3	FBgn0022984	1	0.98	0.98
CG12025	CG12025	FBgn0035285	1	0.99	0.97
CG1513	CG1513	FBgn0033463	1	0.98	0.98
CG9646	CG9646	FBgn0034184	1	0.97	0.99
CG4937	RhoGAP15B	FBgn0030808	1	0.99	0.97
CG5248	loco	FBgn0020278	1	0.98	0.98
CG11248	CG11248	FBgn0037117	1	0.98	0.98
CG32177	CG32177	FBgn0052177	1	0.97	0.99
CG16974	CG16974	FBgn0032479	1	0.98	0.98
CG42236	CG42236	FBgn0262114	1	0.98	0.98
CG12104	CG12104	FBgn0035238	1	0.98	0.98
CG31716	CG31716	FBgn0051716	1	0.99	0.97
CG8671	CG8671	FBgn0032938	1	0.97	0.98
CG2865	CG2865	FBgn0023526	1	0.98	0.98
CG13830	CG13830	FBgn0039054	1	0.99	0.97
CG11525	CycG	FBgn0039858	1	0.98	0.98
CG2041	lgs	FBgn0039907	1	0.99	0.97
CG17853	Or43b	FBgn0026393	1	0.97	0.98
CG43737	CG15029	FBgn0263994	1	0.99	0.96
CG10538	CdGAPr	FBgn0032821	1	0.97	0.98
CG32000	CG32000	FBgn0052000	1	0.99	0.96
CG12598	Adar	FBgn0026086	1	0.98	0.97
CG32179	Krn	FBgn0052179	1	0.99	0.97
CG34403	pan	FBgn0085432	1	0.98	0.97
CG3269	Rab2	FBgn0014009	1	0.98	0.97
CG7020	DIP2	FBgn0024806	1	0.98	0.97
CG9328	CG9328	FBgn0032886	1	0.97	0.98
CG31211	CG31211	FBgn0051211	1	0.99	0.96
CG1115	CG1115	FBgn0037299	1	0.99	0.96
CG2009	bip2	FBgn0026262	1	0.99	0.96
CG4993	PRL-1	FBgn0024734	1	0.99	0.96
CG12213	CG12213	FBgn0260742	1	0.97	0.98
CG14446	CG14446	FBgn0262730	1	0.98	0.97
CG7734	shn	FBgn0003396	1	0.96	0.98
CG18028	lt	FBgn0002566	1	0.99	0.96
CG34407	Not1	FBgn0085436	1	0.99	0.95
CG3838	CG3838	FBgn0032130	1	0.96	0.99
CG7739	CG7739	FBgn0036509	1	0.99	0.95
CG3845	NAT1	FBgn0010488	1	0.98	0.96
CG5837	Hem	FBgn0011771	1	0.96	0.98
CG8232	CG8232	FBgn0033352	1	0.97	0.97
CG6623	CG6623	FBgn0038303	1	0.98	0.96
CG42803	CG33324	FBgn0264495	1	0.98	0.96
CG4022	CG4022	FBgn0035986	1	0.95	0.99
CG32100	CG32100	FBgn0052100	1	0.98	0.96
CG5934	CG5934	FBgn0039505	1	0.96	0.98
CG1664	sbr	FBgn0003321	1	0.99	0.95
CG33147	Hs3st-A	FBgn0053147	1	0.99	0.95
CG6498	CG6498	FBgn0036511	1	0.95	0.99
CG5186	slim	FBgn0261477	1	0.97	0.97
CG5686	chico	FBgn0024248	1	0.99	0.95
CG34207	CG34207	FBgn0085236	1	0.97	0.97
CG5902	CG5902	FBgn0039136	1	0.97	0.97
CG5445	CG5445	FBgn0030838	1	0.97	0.96
CG12424	CG12424	FBgn0033987	1	0.98	0.95
CG1697	rho-4	FBgn0030318	1	0.98	0.95
CG3163	CG3163	FBgn0034961	1	0.98	0.96
CG17785	Golgin84	FBgn0039188	1	0.96	0.97
CG1506	Ac3	FBgn0023416	1	0.99	0.94
CG32711	CG32711	FBgn0262976	1	0.96	0.98
CG7958	tna	FBgn0026160	1	0.98	0.95
CG6169	Dcp2	FBgn0036534	1	0.95	0.98
CG1810	mRNA-capping-enzyme	FBgn0030556	1	0.96	0.97
CG10137	CG10137	FBgn0032800	1	0.97	0.95
CG17716	fas	FBgn0000633	1	0.98	0.95
CG32113	CG32113	FBgn0052113	1	0.99	0.94
CG17265	CG17265	FBgn0031488	1	0.98	0.94
CG10984	CG10984	FBgn0036305	1	0.95	0.98
CG42311	grh	FBgn0259211	1	0.98	0.95
CG6383	crb	FBgn0259685	1	0.98	0.94
CG10874	CG10874	FBgn0031395	1	0.98	0.94
CG1862	Ephrin	FBgn0040324	1	0.99	0.94
CG5978	CG5978	FBgn0035916	1	0.97	0.95
CG4257	Stat92E	FBgn0016917	1	0.98	0.94
CG3770	CG3770	FBgn0035085	1	0.96	0.96
CG42339	CG42339	FBgn0259241	1	0.99	0.93
CG40351	CG40351	FBgn0040022	1	0.99	0.93
CG3779	numb	FBgn0002973	1	0.97	0.96
CG1989	Yippee	FBgn0026749	1	0.95	0.97
CG2177	CG2177	FBgn0039902	1	0.99	0.93
CG9293	CG9293	FBgn0032516	1	0.95	0.97
CG7100	CadN	FBgn0015609	1	0.96	0.96
CG5807	CG5807	FBgn0027539	1	0.98	0.94
CG12342	dgo	FBgn0086898	1	0.94	0.98
CG17904	CG17904	FBgn0032597	1	0.96	0.95
CG5794	CG5794	FBgn0039214	1	0.98	0.94
CG16728	CG16728	FBgn0033539	1	0.94	0.98
CG13151	CG13151	FBgn0033750	1	0.97	0.94
CG9209	vap	FBgn0003969	1	0.96	0.95
CG9361	Task7	FBgn0037690	1	0.99	0.92
CG3204	Rap2l	FBgn0025806	1	0.96	0.95
CG17486	CG17486	FBgn0032997	1	0.97	0.94
CG10270	D19B	FBgn0022699	1	0.93	0.98
CG17514	CG17514	FBgn0039959	1	0.99	0.93
CG17385	CG17385	FBgn0033934	1	0.93	0.98
CG5284	CG5284	FBgn0036566	1	0.96	0.95
CG13908	CG13908	FBgn0035178	1	0.99	0.92
CG1057	MED31	FBgn0037262	1	0.97	0.94
CG15671	cv-2	FBgn0000395	1	0.96	0.94
CG12547	CG12547	FBgn0250830	1	0.96	0.95
CG9954	maf-S	FBgn0034534	1	0.96	0.95
CG6963	gish	FBgn0250823	1	0.94	0.96
CG34405	NaCP60E	FBgn0085434	1	0.99	0.92
CG15329	hdm	FBgn0029977	1	0.97	0.94
CG33108	CG33108	FBgn0053108	1	0.96	0.94
CG10997	Clic	FBgn0030529	1	0.95	0.95
CG3637	Cortactin	FBgn0025865	1	0.98	0.93
CG17715	CG17715	FBgn0041004	1	0.94	0.96
CG7891	CG7891	FBgn0037551	1	0.97	0.94
CG1268	CG1268	FBgn0035521	1	0.93	0.98
CG17158	cpb	FBgn0011570	1	0.96	0.94
CG14685	Cap-H2	FBgn0037831	1	0.98	0.92
CG2278	CG2278	FBgn0030017	1	0.98	0.93
CG18455	Optix	FBgn0025360	1	0.99	0.91
CG42404	CG42404	FBgn0259823	1	0.94	0.96
CG1921	sty	FBgn0014388	1	0.97	0.93
CG8602	CG8602	FBgn0035763	1	0.95	0.95
CG16910	key	FBgn0041205	1	0.96	0.94
CG1693	tty	FBgn0015558	1	0.97	0.93
CG2038	CSN7	FBgn0028836	1	0.95	0.95
CG14853	CG14853	FBgn0038246	1	0.99	0.9
CG33323	Fer1	FBgn0037475	1	0.97	0.93
CG1771	mew	FBgn0004456	1	0.95	0.94
CG6359	CG6359	FBgn0038065	1	0.92	0.97
CG1793	MED26	FBgn0039923	1	0.97	0.92
CG10392	sxc	FBgn0261403	1	0.95	0.94
CG10681	CG10681	FBgn0036291	1	0.96	0.93
CG10491	vn	FBgn0003984	1	0.96	0.92
CG7773	fidipidine	FBgn0025519	1	0.97	0.91
CG42588	CG11008	FBgn0260965	1	0.94	0.94
CG7611	CG7611	FBgn0037094	1	0.93	0.95
CG5316	CG5316	FBgn0038704	1	0.95	0.93
CG8145	CG8145	FBgn0037617	1	0.93	0.94
CG10751	robl	FBgn0024196	1	0.92	0.95
CG2201	CG2201	FBgn0032955	1	0.95	0.93
CG12343	CG12343	FBgn0033556	1	0.91	0.96
CG5588	Mtl	FBgn0039532	1	0.96	0.91
CG13896	CG13896	FBgn0035159	1	0.95	0.91
CG17765	CG17765	FBgn0033529	1	0.92	0.95
CG40218	Yeti	FBgn0043842	1	0.95	0.91
CG13194	pyr	FBgn0033649	1	0.95	0.92
CG10632	CG10632	FBgn0036302	1	0.93	0.93
CG14980	CG14980	FBgn0035470	1	0.94	0.91
CG12581	CG12581	FBgn0037213	1	0.94	0.91
CG10593	Acer	FBgn0016122	1	0.93	0.9
CG31481	pb	FBgn0051481	1	0.93	0.9
CG1216	mri	FBgn0035107	1	0.92	0.9
CG43427	CG31531	FBgn0263346	0,96	0.96	0.98
CG17046	klar	FBgn0001316	0,96	1	0.99
CG11138	CG11138	FBgn0030400	0,96	1	0.99
CG8110	syd	FBgn0024187	0,96	0.99	0.99
CG12072	wts	FBgn0011739	0,96	0.99	0.99
CG34394	CG34394	FBgn0085423	0,96	1	0.99
CG7971	CG7971	FBgn0035253	0,96	0.99	1
CG4599	Tpr2	FBgn0032586	0,96	0.99	1
CG14998	CG14998	FBgn0035500	0,96	0.99	0.99
CG8567	Deaf1	FBgn0013799	0,96	0.99	0.99
CG5521	CG5521	FBgn0039466	0,96	0.99	0.99
CG6995	CG6995	FBgn0039229	0,96	0.99	1
CG9056	CG9056	FBgn0260938	0,96	1	0.99
CG31122	CG31122	FBgn0051122	0,96	1	0.99
CG10579	Eip63E	FBgn0005640	0,96	0.99	0.99
CG7097	CG7097	FBgn0263395	0,96	1	0.98
CG5034	GATAd	FBgn0032223	0,96	0.99	0.99
CG32045	fry	FBgn0016081	0,96	0.99	0.99
CG3421	RhoGAP93B	FBgn0038853	0,96	0.99	0.99
CG7029	CG7029	FBgn0039026	0,96	1	0.98
CG9727	CG9727	FBgn0037445	0,96	1	0.98
CG31224	CG31224	FBgn0051224	0,96	1	0.98
CG30389	CG30389	FBgn0050389	0,96	1	0.98
CG9381	mura	FBgn0037705	0,96	0.98	0.99
CG8295	Mlf	FBgn0034051	0,96	0.98	0.99
CG8683	CG8683	FBgn0031985	0,96	0.99	0.98
CG6509	CG6509	FBgn0032363	0,96	0.99	0.98
CG7533	chrb	FBgn0036165	0,96	1	0.97
CG1840	CG1840	FBgn0030351	0,96	0.99	0.97
CG4574	Plc21C	FBgn0004611	0,96	1	0.97
CG9795	CG9795	FBgn0037234	0,96	0.99	0.97
CG17255	CG17255	FBgn0261710	0,96	0.99	0.97
CG6027	cdi	FBgn0004876	0,96	0.99	0.97
CG4268	Pitslre	FBgn0016696	0,96	0.99	0.97
CG9659	egh	FBgn0001404	0,96	0.99	0.97
CG33485	dpr9	FBgn0038282	0,96	1	0.96
CG8948	Graf	FBgn0030685	0,96	1	0.96
CG31256	Brf	FBgn0038499	0,96	0.97	0.99
CG10741	CG10741	FBgn0036373	0,96	1	0.96
CG14414	CG14414	FBgn0030571	0,96	0.96	0.99
CG34353	CG34353	FBgn0085382	0,96	1	0.96
CG17299	SNF4Agamma	FBgn0264357	0,96	0.96	1
CG42318	CG42318	FBgn0260941	0,96	0.95	1
CG8208	MBD-like	FBgn0027950	0,96	0.95	0.99
CG32685	CG32685	FBgn0052685	0,96	0.95	1
CG15237	CG15237	FBgn0033104	0,96	0.95	0.99
CG34384	CG34384	FBgn0085413	0,96	1	0.95
CG31688	CG11019	FBgn0263355	0,96	1	0.94
CG8205	fus	FBgn0023441	0,96	0.99	0.94
CG6446	Sema-1b	FBgn0016059	0,96	0.99	0.94
CG31462	CG31462	FBgn0051462	0,96	0.99	0.94
CG12806	Teh1	FBgn0037766	0,96	1	0.93
CG6575	glec	FBgn0015229	0,96	0.99	0.93
CG42283	5PtaseI	FBgn0259178	0,96	0.99	0.93
CG15465	CG15465	FBgn0029746	0,96	0.99	0.93
CG4966	CG4966	FBgn0034261	0,96	0.99	0.93
CG13140	dpr19	FBgn0032233	0,96	0.99	0.92
CG31619	CG31619	FBgn0051619	0,96	1	0.92
CG10946	dpr14	FBgn0029974	0,96	1	0.91
CG42332	Camta	FBgn0259234	0,96	0.99	0.99
CG12263	CG12263	FBgn0034346	0,96	0.99	0.99
CG11166	CG11166	FBgn0033166	0,96	0.99	0.99
CG43759	CG32541	FBgn0264090	0,96	0.99	0.99
CG7893	vav	FBgn0040068	0,96	0.99	0.99
CG32451	SPoCk	FBgn0052451	0,96	0.99	0.99
CG11799	Mnf	FBgn0036134	0,96	0.99	0.98
CG15112	ena	FBgn0000578	0,96	0.99	0.99
CG2747	CG2747	FBgn0037541	0,96	0.99	0.98
CG7546	CG7546	FBgn0035793	0,96	0.99	0.98
CG9945	CG9945	FBgn0034527	0,96	0.98	0.99
CG4132	pkaap	FBgn0040079	0,96	0.98	0.99
CG2161	Rga	FBgn0017550	0,96	0.98	0.99
CG42328	C3G	FBgn0259228	0,96	0.99	0.98
CG31729	CG31729	FBgn0051729	0,96	0.99	0.98
CG6214	MRP	FBgn0032456	0,96	0.99	0.98
CG1764	CG1764	FBgn0030467	0,96	0.98	0.99
CG9749	Abi	FBgn0020510	0,96	0.98	0.99
CG3655	CG3655	FBgn0040397	0,96	0.99	0.98
CG11734	HERC2	FBgn0031107	0,96	0.98	0.98
CG5729	Dgp-1	FBgn0027836	0,96	0.99	0.98
CG9715	CG9715	FBgn0036668	0,96	0.99	0.98
CG32296	Mrtf	FBgn0052296	0,96	0.99	0.98
CG42252	mmd	FBgn0259110	0,96	0.99	0.97
CG6364	CG6364	FBgn0263398	0,96	0.99	0.97
CG10338	CG10338	FBgn0032700	0,96	0.98	0.98
CG5625	CG5625	FBgn0034708	0,96	0.98	0.98
CG14991	Fit1	FBgn0035498	0,96	0.98	0.98
CG6939	Sbf	FBgn0025802	0,96	0.99	0.97
CG11148	CG11148	FBgn0039936	0,96	0.99	0.97
CG32016	CG32016	FBgn0052016	0,96	0.99	0.97
CG11184	Upf3	FBgn0034923	0,96	0.98	0.98
CG11247	CG11247	FBgn0037120	0,96	0.98	0.98
CG10072	sgl	FBgn0261445	0,96	0.99	0.97
CG31550	CG31550	FBgn0051550	0,96	0.98	0.98
CG1710	Hcf	FBgn0039904	0,96	0.97	0.99
CG8312	CG8312	FBgn0037720	0,96	0.97	0.99
CG7565	CG7565	FBgn0035833	0,96	0.98	0.98
CG3711	CG3711	FBgn0040344	0,96	0.99	0.97
CG5072	Cdk4	FBgn0016131	0,96	0.97	0.99
CG4005	yki	FBgn0034970	0,96	0.99	0.97
CG8184	CG8184	FBgn0030674	0,96	0.98	0.97
CG8830	CG8830	FBgn0033738	0,96	0.99	0.96
CG5742	CG5742	FBgn0034304	0,96	0.97	0.99
CG10637	Nak	FBgn0015772	0,96	0.99	0.96
CG9748	bel	FBgn0263231	0,96	0.97	0.99
CG1669	kappaB-Ras	FBgn0040513	0,96	0.99	0.97
CG11093	CG11093	FBgn0039932	0,96	0.97	0.98
CG3981	Unc-76	FBgn0040395	0,96	0.99	0.97
CG7324	CG7324	FBgn0037074	0,96	0.99	0.96
CG5373	Pi3K59F	FBgn0015277	0,96	0.97	0.98
CG14939	CG14939	FBgn0032378	0,96	0.96	0.99
CG42574	CG14656	FBgn0260794	0,96	0.99	0.96
CG3361	mrt	FBgn0039507	0,96	0.98	0.97
CG34123	CG34123	FBgn0083959	0,96	0.99	0.96
CG8440	Lis-1	FBgn0015754	0,96	0.99	0.96
CG16755	Or85f	FBgn0037685	0,96	0.98	0.97
CG12241	CG12241	FBgn0038304	0,96	0.99	0.96
CG5658	Klp98A	FBgn0004387	0,96	0.98	0.97
CG9636	CG9636	FBgn0037556	0,96	0.99	0.96
CG14010	CG14010	FBgn0031725	0,96	0.99	0.96
CG7337	CG7337	FBgn0031374	0,96	0.98	0.97
CG42265	CG42265	FBgn0259150	0,96	0.99	0.96
CG6998	ctp	FBgn0011760	0,96	0.99	0.96
CG10574	I-2	FBgn0028429	0,96	0.97	0.97
CG11526	CG11526	FBgn0035437	0,96	0.99	0.96
CG5650	Pp1-87B	FBgn0004103	0,96	0.96	0.98
CG1451	Apc	FBgn0015589	0,96	0.99	0.95
CG10362	CG10362	FBgn0030358	0,96	0.98	0.96
CG5976	CG5976	FBgn0036999	0,96	0.98	0.97
CG1783	Slip1	FBgn0024728	0,96	0.97	0.98
CG32156	Mbs	FBgn0005536	0,96	0.97	0.97
CG33522	scaf6	FBgn0261872	0,96	0.97	0.97
CG3409	CG3409	FBgn0033095	0,96	0.97	0.97
CG18593	viaf	FBgn0036237	0,96	0.98	0.96
CG9144	CG9144	FBgn0031773	0,96	0.99	0.95
CG34114	CG34114	FBgn0083950	0,96	0.99	0.95
CG3078	CG3078	FBgn0023524	0,96	0.99	0.95
CG31998	CG31998	FBgn0051998	0,96	0.99	0.95
CG32513	bves	FBgn0031150	0,96	0.99	0.95
CG1070	Alh	FBgn0261238	0,96	0.95	0.99
CG15267	CG15267	FBgn0028862	0,96	0.99	0.95
CG6103	CrebB-17A	FBgn0014467	0,96	0.98	0.96
CG6700	CG6700	FBgn0032305	0,96	0.98	0.95
CG43122	CG5060	FBgn0262582	0,96	0.99	0.95
CG13503	Vrp1	FBgn0243516	0,96	0.98	0.96
CG31064	CG31064	FBgn0051064	0,96	0.99	0.95
CG8726	CG8726	FBgn0033244	0,96	0.99	0.95
CG31908	CG31908	FBgn0051908	0,96	0.95	0.99
CG8297	CG8297	FBgn0034050	0,96	0.97	0.96
CG42856	CG15072	FBgn0262103	0,96	0.99	0.94
CG32809	CG32809	FBgn0023531	0,96	0.99	0.95
CG12273	angel	FBgn0016762	0,96	0.98	0.95
CG1402	CG1402	FBgn0029962	0,96	0.98	0.96
CG6312	Rfx	FBgn0020379	0,96	0.98	0.95
CG6182	CG6182	FBgn0039158	0,96	0.95	0.98
CG5655	Rsf1	FBgn0011305	0,96	0.97	0.96
CG6838	CG6838	FBgn0037182	0,96	0.95	0.98
CG10109	L	FBgn0001332	0,96	0.97	0.96
CG2063	CG2063	FBgn0033400	0,96	0.94	0.99
CG7148	CG7148	FBgn0046301	0,96	0.97	0.96
CG5919	CG5919	FBgn0038876	0,96	0.98	0.95
CG11798	chn	FBgn0015371	0,96	0.95	0.98
CG9559	fog	FBgn0000719	0,96	0.97	0.96
CG8261	Ggamma1	FBgn0004921	0,96	0.99	0.94
CG8057	alc	FBgn0260972	0,96	0.98	0.94
CG11266	CG11266	FBgn0031883	0,96	0.96	0.96
CG4764	CG4764	FBgn0031310	0,96	0.96	0.96
CG8004	CG8004	FBgn0036920	0,96	0.95	0.98
CG11122	CG11122	FBgn0030266	0,96	0.98	0.95
CG3632	CG3632	FBgn0030735	0,96	0.99	0.93
CG9288	CG9288	FBgn0260464	0,96	0.96	0.97
CG11388	CG11388	FBgn0034959	0,96	0.99	0.94
CG43346	CG9243	FBgn0263051	0,96	0.95	0.98
CG6866	loqs	FBgn0032515	0,96	0.97	0.95
CG2904	ec	FBgn0000542	0,96	0.98	0.94
CG32435	chb	FBgn0021760	0,96	0.98	0.95
CG8798	CG8798	FBgn0036892	0,96	0.96	0.96
CG5315	CG5315	FBgn0038984	0,96	0.98	0.94
CG4720	Pk92B	FBgn0014006	0,96	0.98	0.94
CG12199	kek5	FBgn0031016	0,96	0.97	0.95
CG2943	CG2943	FBgn0037530	0,96	0.97	0.96
CG12621	beat-IIIa	FBgn0032627	0,96	0.99	0.94
CG5227	sdk	FBgn0021764	0,96	0.98	0.95
CG3040	CG3040	FBgn0029925	0,96	0.98	0.94
CG6792	CG6792	FBgn0032401	0,96	0.97	0.95
CG10578	DnaJ-1	FBgn0263106	0,96	0.96	0.96
CG31012	CG31012	FBgn0027598	0,96	0.96	0.96
CG3925	CG3925	FBgn0037780	0,96	0.96	0.96
CG14133	CG14133	FBgn0036192	0,96	0.95	0.97
CG14080	Mkp3	FBgn0036844	0,96	0.96	0.96
CG17336	Lcch3	FBgn0010240	0,96	0.97	0.94
CG31033	CG31033	FBgn0039705	0,96	0.97	0.95
CG6637	CG6637	FBgn0260940	0,96	0.96	0.95
CG4211	nonA	FBgn0004227	0,96	0.97	0.95
CG4644	CG4644	FBgn0261938	0,96	0.97	0.94
CG7425	eff	FBgn0011217	0,96	0.98	0.94
CG15207	CG15207	FBgn0030248	0,96	0.98	0.93
CG6116	CG6116	FBgn0032499	0,96	0.95	0.97
CG1902	CG1902	FBgn0033434	0,96	0.99	0.93
CG10158	CG10158	FBgn0031871	0,96	0.95	0.97
CG4294	CG4294	FBgn0034742	0,96	0.98	0.93
CG42389	CG42389	FBgn0259735	0,96	0.99	0.93
CG9528	retm	FBgn0031814	0,96	0.97	0.94
CG17723	ZnT63C	FBgn0035432	0,96	0.98	0.93
CG17082	CG17082	FBgn0039994	0,96	0.98	0.94
CG17800	Dscam	FBgn0033159	0,96	0.99	0.93
CG2096	flw	FBgn0000711	0,96	0.96	0.95
CG2889	CG2889	FBgn0030206	0,96	0.96	0.95
CG13221	Vhl	FBgn0041174	0,96	0.96	0.95
CG7085	l(2)s5379	FBgn0010704	0,96	0.98	0.93
CG8269	Dmn	FBgn0021825	0,96	0.98	0.94
CG10975	Ptp69D	FBgn0014007	0,96	0.94	0.97
CG4185	NC2beta	FBgn0028926	0,96	0.93	0.98
CG1464	ey	FBgn0005558	0,96	0.98	0.93
CG10763	Gbeta5	FBgn0030011	0,96	0.98	0.93
CG42636	Gyc76C	FBgn0261688	0,96	0.97	0.94
CG1116	CG1116	FBgn0037297	0,96	0.97	0.94
CG12410	cv	FBgn0000394	0,96	0.95	0.96
CG6805	CG6805	FBgn0034179	0,96	0.98	0.93
CG4662	CG4662	FBgn0038735	0,96	0.97	0.94
CG11412	CG11412	FBgn0024362	0,96	0.97	0.94
CG17117	hth	FBgn0001235	0,96	0.98	0.93
CG17683	CG17683	FBgn0262115	0,96	0.96	0.95
CG8104	nudE	FBgn0036059	0,96	0.98	0.92
CG3776	Jhebp29	FBgn0035088	0,96	0.95	0.95
CG14865	l(3)neo43	FBgn0011476	0,96	0.95	0.95
CG1913	alphaTub84B	FBgn0003884	0,96	0.97	0.94
CG9773	CG9773	FBgn0037609	0,96	0.95	0.96
CG8336	CG8336	FBgn0036020	0,96	0.98	0.93
CG1490	Usp7	FBgn0030366	0,96	0.97	0.93
CG6791	CG6791	FBgn0037918	0,96	0.95	0.95
CG2126	CG2126	FBgn0039876	0,96	0.94	0.97
CG9031	ics	FBgn0028546	0,96	0.96	0.94
CG1359	CG1359	FBgn0260860	0,96	0.98	0.92
CG7404	ERR	FBgn0035849	0,96	0.95	0.96
CG2922	exba	FBgn0250753	0,96	0.96	0.94
CG1322	zfh1	FBgn0004606	0,96	0.97	0.93
CG10978	jagn	FBgn0037374	0,96	0.96	0.94
CG1559	Upf1	FBgn0030354	0,96	0.92	0.98
CG12895	CG12895	FBgn0033523	0,96	0.95	0.95
CG10747	CG10747	FBgn0032845	0,96	0.98	0.92
CG12090	CG12090	FBgn0035227	0,96	0.97	0.93
CG7206	CG7206	FBgn0030892	0,96	0.97	0.93
CG3703	CG3703	FBgn0040348	0,96	0.97	0.93
CG17272	CG17272	FBgn0038830	0,96	0.98	0.91
CG9318	CG9318	FBgn0032880	0,96	0.97	0.93
CG9075	eIF-4a	FBgn0001942	0,96	0.94	0.96
CG8552	CG8552	FBgn0031990	0,96	0.94	0.95
CG6190	Ube3a	FBgn0061469	0,96	0.98	0.92
CG3206	Or2a	FBgn0023523	0,96	0.96	0.94
CG7223	htl	FBgn0010389	0,96	0.95	0.95
CG11354	Lim1	FBgn0026411	0,96	0.97	0.93
CG5169	GckIII	FBgn0086736	0,96	0.95	0.95
CG5215	Zn72D	FBgn0263603	0,96	0.95	0.94
CG18428	CG18428	FBgn0039149	0,96	0.96	0.93
CG3501	CG3501	FBgn0034791	0,96	0.95	0.94
CG2206	l(1)G0193	FBgn0027280	0,96	0.94	0.95
CG11061	GM130	FBgn0034697	0,96	0.97	0.92
CG6689	CG6689	FBgn0037877	0,96	0.92	0.97
CG11848	CG11848	FBgn0039282	0,96	0.97	0.92
CG43662	Rpb4	FBgn0263757	0,96	0.91	0.98
CG5605	eRF1	FBgn0036974	0,96	0.97	0.92
CG5877	CG5877	FBgn0030625	0,96	0.96	0.93
CG18492	Tak1	FBgn0026323	0,96	0.95	0.94
CG2160	Socs44A	FBgn0033266	0,96	0.99	0.9
CG3004	CG3004	FBgn0030142	0,96	0.91	0.98
CG8443	CG8443	FBgn0034087	0,96	0.92	0.97
CG9386	CG9386	FBgn0037708	0,96	0.96	0.93
CG11791	CG11791	FBgn0039266	0,96	0.96	0.93
CG4798	l(2)k01209	FBgn0022029	0,96	0.91	0.98
CG7334	Sug	FBgn0036191	0,96	0.91	0.97
CG8107	CalpB	FBgn0025866	0,96	0.94	0.94
CG16785	fz3	FBgn0027343	0,96	0.96	0.92
CG7956	CG7956	FBgn0038890	0,96	0.96	0.93
CG9375	Ras85D	FBgn0003205	0,96	0.95	0.94
CG8578	CG8578	FBgn0030699	0,96	0.97	0.91
CG15073	CG15073	FBgn0034379	0,96	0.96	0.92
CG34420	CG34420	FBgn0085449	0,96	0.96	0.92
CG10811	eIF4G	FBgn0023213	0,96	0.98	0.91
CG11958	Cnx99A	FBgn0015622	0,96	0.95	0.93
CG6051	CG6051	FBgn0039492	0,96	0.96	0.92
CG6303	Bruce	FBgn0037808	0,96	0.97	0.91
CG5282	CG5282	FBgn0036986	0,96	0.98	0.9
CG7962	CdsA	FBgn0010350	0,96	0.98	0.9
CG1939	CG1939	FBgn0037469	0,96	0.94	0.94
CG7787	CG7787	FBgn0032020	0,96	0.95	0.93
CG3058	Dim1	FBgn0031601	0,96	0.97	0.91
CG5429	Atg6	FBgn0264325	0,96	0.95	0.92
CG12788	CG12788	FBgn0031041	0,96	0.92	0.96
CG3257	CG3257	FBgn0034978	0,96	0.95	0.92
CG4070	Tis11	FBgn0011837	0,96	0.97	0.9
CG4832	cnn	FBgn0013765	0,96	0.93	0.94
CG7427	CG7427	FBgn0036510	0,96	0.94	0.94
CG17492	mib2	FBgn0086442	0,96	0.92	0.95
CG5651	pix	FBgn0086706	0,96	0.95	0.92
CG3061	CG3061	FBgn0038195	0,96	0.96	0.91
CG4848	CG4848	FBgn0037998	0,96	0.97	0.91
CG14646	CG14646	FBgn0037241	0,96	0.94	0.93
CG7988	CG7988	FBgn0038582	0,96	0.93	0.94
CG32850	CG32850	FBgn0052850	0,96	0.96	0.91
CG5507	T48	FBgn0004359	0,96	0.93	0.94
CG7641	Nca	FBgn0013303	0,96	0.95	0.92
CG3105	CG3105	FBgn0034950	0,96	0.95	0.91
CG15735	CG15735	FBgn0030364	0,96	0.94	0.92
CG6523	CG6523	FBgn0032509	0,96	0.91	0.95
CG11665	CG11665	FBgn0033028	0,96	0.94	0.92
CG5196	CG5196	FBgn0038039	0,96	0.95	0.91
CG30443	Opbp	FBgn0050443	0,96	0.91	0.94
CG42382	CG42382	FBgn0259728	0,96	0.94	0.92
CG7558	Arp66B	FBgn0262716	0,96	0.93	0.92
CG32442	CG32442	FBgn0052442	0,96	0.93	0.92
CG10904	CG10904	FBgn0034945	0,96	0.91	0.95
CG8954	Smg5	FBgn0019890	0,96	0.93	0.93
CG14145	CG14145	FBgn0036118	0,96	0.94	0.92
CG17347	l(2)37Ce	FBgn0086446	0,96	0.95	0.9
CG8636	CG8636	FBgn0029629	0,96	0.91	0.94
CG7945	CG7945	FBgn0036505	0,96	0.94	0.92
CG8818	CG8818	FBgn0033751	0,96	0.93	0.92
CG4443	crl	FBgn0015374	0,96	0.93	0.92
CG9893	l(2)06496	FBgn0010622	0,96	0.93	0.92
CG8309	Tango7	FBgn0033902	0,96	0.92	0.93
CG6016	CG6016	FBgn0033844	0,96	0.93	0.92
CG11927	CG11927	FBgn0031638	0,96	0.94	0.91
CG6398	CG6398	FBgn0030870	0,96	0.95	0.9
CG9853	CG9853	FBgn0086605	0,96	0.92	0.93
CG15814	CG15814	FBgn0030873	0,96	0.94	0.91
CG1486	CG1486	FBgn0031174	0,96	0.94	0.91
CG8314	CG8314	FBgn0034057	0,96	0.91	0.94
CG5295	bmm	FBgn0036449	0,96	0.94	0.9
CG5486	Ubp64E	FBgn0016756	0,96	0.93	0.91
CG3186	eIF-5A	FBgn0034967	0,96	0.93	0.91
CG10971	CG10971	FBgn0036309	0,96	0.91	0.92
CG11186	toy	FBgn0019650	0,96	0.92	0.91
CG10347	CG10347	FBgn0030342	0,96	0.91	0.93
CG7048	CG7048	FBgn0038976	0,96	0.93	0.91
CG1435	CBP	FBgn0026144	0,96	0.91	0.93
CG9240	CG9240	FBgn0030669	0,96	0.93	0.9
CG6750	CG6750	FBgn0032292	0,96	0.92	0.91
CG4065	CG4065	FBgn0034982	0,96	0.91	0.92
CG11857	CG11857	FBgn0039303	0,96	0.9	0.91
CG12443	ths	FBgn0033652	0,96	0.91	0.9
CG8677	CG8677	FBgn0026577	0,92	0.98	0.99
CG31864	CG31864	FBgn0051864	0,92	0.95	0.99
CG10742	Tsp3A	FBgn0040334	0,92	0.94	0.96
CG32555	RhoGAPp190	FBgn0026375	0,92	0.99	1
CG6222	su(s)	FBgn0003575	0,92	0.99	1
CG12084	CG12084	FBgn0043458	0,92	1	0.99
CG31992	gw	FBgn0051992	0,92	0.99	1
CG8085	RN-tre	FBgn0020620	0,92	0.99	1
CG33298	CG33298	FBgn0032120	0,92	1	0.99
CG8538	CG8538	FBgn0038223	0,92	1	0.98
CG11290	enok	FBgn0034975	0,92	0.99	1
CG7852	CG7852	FBgn0035229	0,92	0.99	0.99
CG3056	CG3056	FBgn0024987	0,92	0.98	1
CG30421	CG30421	FBgn0050421	0,92	1	0.98
CG1515	l(1)G0155	FBgn0260858	0,92	0.99	0.99
CG6323	Tsp97E	FBgn0039465	0,92	0.98	0.99
CG12015	RabX6	FBgn0035155	0,92	0.99	0.99
CG5912	arr	FBgn0000119	0,92	0.98	0.99
CG6315	fl(2)d	FBgn0000662	0,92	0.98	0.99
CG10155	Spred	FBgn0020767	0,92	0.99	0.98
CG15747	CG15747	FBgn0030474	0,92	0.97	0.99
CG2849	Rala	FBgn0015286	0,92	0.99	0.97
CG32675	Tango5	FBgn0052675	0,92	0.99	0.97
CG9764	yrt	FBgn0004049	0,92	0.97	0.99
CG17321	CG17321	FBgn0032719	0,92	0.99	0.97
CG9038	UBL3	FBgn0026076	0,92	1	0.96
CG15274	GABA-B-R1	FBgn0260446	0,92	1	0.96
CG5514	CG5514	FBgn0039560	0,92	0.96	0.99
CG34408	CG34408	FBgn0085437	0,92	0.99	0.96
CG3558	CG3558	FBgn0025681	0,92	0.99	0.96
CG10447	CG10447	FBgn0032816	0,92	0.96	0.99
CG1472	sec24	FBgn0033460	0,92	1	0.96
CG14441	CG14441	FBgn0029895	0,92	0.99	0.96
CG6064	TORC	FBgn0036746	0,92	0.99	0.96
CG8224	babo	FBgn0011300	0,92	0.99	0.95
CG10267	CG10267	FBgn0037446	0,92	0.95	0.99
CG5237	unc79	FBgn0038693	0,92	1	0.95
CG15087	CG15087	FBgn0034380	0,92	0.94	1
CG9655	nes	FBgn0026630	0,92	0.99	0.94
CG1232	tipE	FBgn0003710	0,92	1	0.94
CG10642	Klp64D	FBgn0004380	0,92	0.99	0.94
CG1886	ATP7	FBgn0030343	0,92	0.99	0.93
CG12756	Eaf6	FBgn0035624	0,92	0.93	1
CG5970	CG5970	FBgn0033842	0,92	0.92	0.99
CG12913	CG12913	FBgn0033500	0,92	1	0.9
CG32217	Su(Tpl)	FBgn0014037	0,92	0.99	0.99
CG5501	Myo95E	FBgn0039157	0,92	0.99	0.99
CG5643	wdb	FBgn0027492	0,92	0.99	0.99
CG6977	Cad87A	FBgn0037963	0,92	0.98	0.99
CG11622	Rlip	FBgn0026056	0,92	0.99	0.98
CG16757	Spn	FBgn0010905	0,92	0.99	0.98
CG9484	hyd	FBgn0002431	0,92	0.98	0.99
CG6734	CG6734	FBgn0032395	0,92	0.98	0.99
CG12121	CG12121	FBgn0030109	0,92	0.98	0.99
CG7832	l(3)L1231	FBgn0086686	0,92	0.99	0.98
CG10372	Faf	FBgn0025608	0,92	0.99	0.98
CG3530	CG3530	FBgn0028497	0,92	0.99	0.98
CG5580	sbb	FBgn0010575	0,92	0.99	0.98
CG9007	CG9007	FBgn0036398	0,92	0.99	0.98
CG11621	Pi3K68D	FBgn0015278	0,92	0.99	0.98
CG32434	siz	FBgn0026179	0,92	0.99	0.98
CG5068	CG5068	FBgn0035951	0,92	0.97	0.99
CG9045	Myb	FBgn0002914	0,92	0.98	0.98
CG8405	CG8405	FBgn0034071	0,92	0.99	0.98
CG5216	Sir2	FBgn0024291	0,92	0.98	0.98
CG9821	CG9821	FBgn0037636	0,92	0.99	0.97
CG5688	Grip163	FBgn0026432	0,92	0.99	0.97
CG10042	MBD-R2	FBgn0038016	0,92	0.97	0.99
CG17233	CG17233	FBgn0036958	0,92	0.98	0.98
CG14200	CG14200	FBgn0031023	0,92	0.99	0.97
CG4353	hep	FBgn0010303	0,92	0.99	0.97
CG5659	ari-1	FBgn0017418	0,92	0.98	0.98
CG5604	CG5604	FBgn0032208	0,92	0.99	0.97
CG4244	Su(dx)	FBgn0003557	0,92	0.98	0.98
CG12753	CG12753	FBgn0038427	0,92	0.97	0.99
CG3532	CG3532	FBgn0037979	0,92	0.99	0.97
CG11486	CG11486	FBgn0035397	0,92	0.99	0.97
CG14650	CG14650	FBgn0037252	0,92	0.98	0.98
CG17686	DIP1	FBgn0024807	0,92	0.99	0.97
CG11695	CG11695	FBgn0030316	0,92	0.97	0.99
CG3973	CG3973	FBgn0029881	0,92	0.99	0.96
CG16983	skpA	FBgn0025637	0,92	0.97	0.98
CG9108	RSG7	FBgn0024941	0,92	0.99	0.96
CG11006	CG11006	FBgn0262714	0,92	0.98	0.97
CG5004	CG5004	FBgn0260748	0,92	0.99	0.96
CG17170	su(f)	FBgn0003559	0,92	0.97	0.98
CG8426	l(2)NC136	FBgn0033029	0,92	0.97	0.98
CG11877	CG11877	FBgn0039636	0,92	0.98	0.97
CG10147	CG10147	FBgn0035702	0,92	0.98	0.97
CG11873	CG11873	FBgn0039633	0,92	0.99	0.96
CG32697	l(1)G0232	FBgn0028341	0,92	0.97	0.97
CG8815	Sin3A	FBgn0022764	0,92	0.97	0.98
CG10961	Traf6	FBgn0026318	0,92	0.97	0.97
CG18476	CG18476	FBgn0037931	0,92	0.98	0.97
CG3086	MAPk-Ak2	FBgn0013987	0,92	0.99	0.96
CG42275	alpha-Man-I	FBgn0259170	0,92	0.98	0.97
CG32149	RhoGAP71E	FBgn0036518	0,92	0.97	0.97
CG4625	Dhap-at	FBgn0040212	0,92	0.98	0.97
CG8194	RNaseX25	FBgn0010406	0,92	0.96	0.98
CG4636	SCAR	FBgn0041781	0,92	0.98	0.96
CG12340	CG12340	FBgn0027499	0,92	0.96	0.98
CG12690	CHES-1-like	FBgn0029504	0,92	0.99	0.96
CG6606	Rip11	FBgn0027335	0,92	0.99	0.95
CG9635	RhoGEF2	FBgn0023172	0,92	0.99	0.96
CG9491	Gef26	FBgn0021873	0,92	0.98	0.97
CG8649	Fim	FBgn0024238	0,92	0.98	0.97
CG11680	mle	FBgn0002774	0,92	0.99	0.96
CG6145	CG6145	FBgn0033853	0,92	0.97	0.97
CG42314	CG42314	FBgn0259214	0,92	0.98	0.96
CG6627	Dnz1	FBgn0027453	0,92	0.95	0.99
CG7793	Sos	FBgn0001965	0,92	0.97	0.97
CG5661	Sema-5c	FBgn0250876	0,92	0.97	0.97
CG6860	CG6860	FBgn0032633	0,92	0.99	0.95
CG10144	CG10144	FBgn0035704	0,92	0.97	0.97
CG9834	endoB	FBgn0034433	0,92	0.99	0.95
CG17367	Lnk	FBgn0028717	0,92	0.98	0.96
CG1098	Madm	FBgn0027497	0,92	0.98	0.96
CG3019	su(w[a])	FBgn0003638	0,92	0.99	0.95
CG42593	CG1530	FBgn0260970	0,92	0.99	0.95
CG17766	CG17766	FBgn0023510	0,92	0.99	0.95
CG6254	CG6254	FBgn0037794	0,92	0.97	0.96
CG6443	CG6443	FBgn0032290	0,92	0.96	0.98
CG9738	Mkk4	FBgn0024326	0,92	0.97	0.96
CG9901	Arp14D	FBgn0011742	0,92	0.99	0.95
CG1429	Mef2	FBgn0011656	0,92	0.96	0.97
CG8866	CG8866	FBgn0037679	0,92	0.99	0.95
CG9164	CG9164	FBgn0030634	0,92	0.99	0.95
CG9985	sktl	FBgn0016984	0,92	0.99	0.94
CG4622	CG4622	FBgn0035021	0,92	0.95	0.99
CG7169	S1P	FBgn0037105	0,92	0.98	0.96
CG8637	trc	FBgn0003744	0,92	0.99	0.95
CG3653	kirre	FBgn0028369	0,92	0.99	0.94
CG9770	p	FBgn0086679	0,92	0.99	0.94
CG9153	CG9153	FBgn0035207	0,92	0.97	0.96
CG15609	CG15609	FBgn0034180	0,92	0.97	0.96
CG30372	CG30372	FBgn0050372	0,92	0.97	0.96
CG4521	mthl1	FBgn0030766	0,92	0.98	0.95
CG15432	CG15432	FBgn0031603	0,92	0.95	0.98
CG15861	CG15861	FBgn0035084	0,92	0.97	0.96
CG5547	Pect	FBgn0032482	0,92	0.96	0.97
CG6729	CG6729	FBgn0032296	0,92	0.96	0.97
CG18177	CG18177	FBgn0036039	0,92	0.98	0.95
CG32346	E(bx)	FBgn0000541	0,92	0.95	0.98
CG7197	CG7197	FBgn0035866	0,92	0.97	0.96
CG42340	CG42340	FBgn0259242	0,92	0.99	0.94
CG32067	simj	FBgn0010762	0,92	0.95	0.98
CG34422	CG34422	FBgn0085451	0,92	0.98	0.95
CG5642	CG5642	FBgn0036258	0,92	0.95	0.98
CG42676	CG12022	FBgn0261562	0,92	0.94	0.99
CG10221	CG10221	FBgn0028475	0,92	0.99	0.94
CG8448	mrj	FBgn0034091	0,92	0.94	0.98
CG30388	Magi	FBgn0034590	0,92	0.97	0.95
CG14779	pck	FBgn0013720	0,92	0.96	0.96
CG3911	CG3911	FBgn0260859	0,92	0.97	0.96
CG9992	CG9992	FBgn0030744	0,92	0.98	0.94
CG3743	MTF-1	FBgn0040305	0,92	0.99	0.93
CG3338	CG3338	FBgn0031598	0,92	0.97	0.95
CG8878	CG8878	FBgn0027504	0,92	0.93	0.99
CG8394	CG8394	FBgn0033911	0,92	0.99	0.93
CG12005	Mms19	FBgn0037301	0,92	0.96	0.96
CG11414	CG11414	FBgn0035024	0,92	0.99	0.93
CG3156	CG3156	FBgn0023536	0,92	0.97	0.94
CG11586	CG11586	FBgn0035520	0,92	0.94	0.98
CG8367	cg	FBgn0000289	0,92	0.95	0.97
CG17598	CG17598	FBgn0031194	0,92	0.95	0.97
CG6674	CG6674	FBgn0036063	0,92	0.98	0.94
CG5649	kin17	FBgn0024887	0,92	0.94	0.98
CG17358	Taf12	FBgn0011290	0,92	0.93	0.98
CG10079	Egfr	FBgn0003731	0,92	0.98	0.93
CG10756	Taf13	FBgn0032847	0,92	0.95	0.96
CG4552	CG4552	FBgn0031304	0,92	0.99	0.92
CG14521	CG14521	FBgn0039617	0,92	0.99	0.92
CG1317	CG1317	FBgn0035333	0,92	0.98	0.93
CG12007	CG12007	FBgn0037293	0,92	0.99	0.93
CG1577	mRpL52	FBgn0033208	0,92	0.97	0.94
CG4042	CG4042	FBgn0037018	0,92	0.98	0.93
CG7112	CG7112	FBgn0035879	0,92	0.97	0.94
CG14617	CG14617	FBgn0031191	0,92	0.97	0.94
CG3173	CG3173	FBgn0034964	0,92	0.97	0.94
CG8485	CG8485	FBgn0033915	0,92	0.92	0.98
CG6721	Gap1	FBgn0004390	0,92	0.94	0.97
CG11103	CG11103	FBgn0030522	0,92	0.97	0.94
CG14232	CG14232	FBgn0031061	0,92	0.98	0.93
CG6945	CG6945	FBgn0036476	0,92	0.95	0.95
CG10107	CG10107	FBgn0035713	0,92	0.96	0.94
CG34117	CG34117	FBgn0083953	0,92	0.96	0.94
CG7188	CG7188	FBgn0035871	0,92	0.97	0.93
CG14220	CG14220	FBgn0031036	0,92	0.92	0.99
CG9461	CG9461	FBgn0037760	0,92	0.98	0.92
CG15224	CkIIbeta	FBgn0000259	0,92	0.99	0.92
CG9829	poly	FBgn0086371	0,92	0.97	0.93
CG6015	CG6015	FBgn0038927	0,92	0.92	0.98
CG2859	Taf10	FBgn0028398	0,92	0.96	0.94
CG6005	CG6005	FBgn0038672	0,92	0.94	0.96
CG33261	Trl	FBgn0013263	0,92	0.94	0.96
CG4867	bc10	FBgn0040239	0,92	0.94	0.96
CG6869	FucTA	FBgn0036485	0,92	0.98	0.92
CG1391	sol	FBgn0003464	0,92	0.99	0.91
CG14334	beat-IIa	FBgn0038498	0,92	0.99	0.91
CG17912	CG17912	FBgn0032600	0,92	0.95	0.95
CG42748	CG15216	FBgn0261802	0,92	0.99	0.91
CG7921	Mgat2	FBgn0039738	0,92	0.97	0.93
CG7740	prominin-like	FBgn0026189	0,92	0.98	0.92
CG6488	CG6488	FBgn0032361	0,92	0.96	0.94
CG3585	CG3585	FBgn0023458	0,92	0.99	0.91
CG10069	CG10069	FBgn0034611	0,92	0.96	0.93
CG15084	CG15084	FBgn0034402	0,92	0.93	0.96
CG17657	frtz	FBgn0086698	0,92	0.93	0.97
CG6659	CG6659	FBgn0030946	0,92	0.95	0.95
CG10033	for	FBgn0000721	0,92	0.97	0.93
CG14224	Ubqn	FBgn0031057	0,92	0.94	0.96
CG10914	CG10914	FBgn0034307	0,92	0.95	0.95
CG31886	CG31886	FBgn0032079	0,92	0.95	0.95
CG30089	CG30089	FBgn0050089	0,92	0.95	0.95
CG12341	CG12341	FBgn0033550	0,92	0.98	0.92
CG13691	BBS8	FBgn0031255	0,92	0.98	0.92
CG6756	Tom70	FBgn0032397	0,92	0.97	0.93
CG3065	CG3065	FBgn0034946	0,92	0.94	0.96
CG31163	CG31163	FBgn0051163	0,92	0.95	0.95
CG8500	CG8500	FBgn0037754	0,92	0.99	0.9
CG10635	CG10635	FBgn0035603	0,92	0.96	0.94
CG1407	CG1407	FBgn0033474	0,92	0.93	0.96
CG2221	l(1)G0289	FBgn0028331	0,92	0.95	0.94
CG3217	CkIIalpha-i3	FBgn0025676	0,92	0.97	0.92
CG31196	14-3-3epsilon	FBgn0020238	0,92	0.95	0.94
CG16928	mre11	FBgn0020270	0,92	0.97	0.92
CG1898	HBS1	FBgn0042712	0,92	0.97	0.92
CG4656	Rassf	FBgn0039055	0,92	0.97	0.92
CG9949	sina	FBgn0003410	0,92	0.97	0.92
CG34100	mld	FBgn0263490	0,92	0.96	0.92
CG14895	Pak3	FBgn0044826	0,92	0.97	0.92
CG1817	Ptp10D	FBgn0004370	0,92	0.98	0.91
CG2079	Dok	FBgn0029944	0,92	0.96	0.92
CG10462	CG10462	FBgn0032815	0,92	0.98	0.9
CG30390	CG30390	FBgn0050390	0,92	0.92	0.96
CG13090	CG13090	FBgn0032054	0,92	0.95	0.93
CG8293	Iap2	FBgn0015247	0,92	0.96	0.92
CG8711	cul-4	FBgn0033260	0,92	0.91	0.97
CG15626	CG15626	FBgn0031635	0,92	0.94	0.94
CG8873	jet	FBgn0031652	0,92	0.95	0.93
CG14938	crol	FBgn0020309	0,92	0.97	0.91
CG31957	CG31957	FBgn0051957	0,92	0.95	0.93
CG17931	CG17931	FBgn0038421	0,92	0.91	0.96
CG10321	CG10321	FBgn0034643	0,92	0.95	0.93
CG30290	CG30290	FBgn0050290	0,92	0.96	0.92
CG14149	CG14149	FBgn0036105	0,92	0.93	0.95
CG33133	grau	FBgn0001133	0,92	0.91	0.97
CG5473	SP2637	FBgn0034371	0,92	0.96	0.91
CG9805	eIF3-S10	FBgn0037249	0,92	0.94	0.93
CG5220	CG5220	FBgn0038471	0,92	0.9	0.97
CG31694	CG31694	FBgn0051694	0,92	0.97	0.9
CG10663	CG10663	FBgn0036287	0,92	0.94	0.93
CG31317	stumps	FBgn0020299	0,92	0.94	0.93
CG6340	CG6340	FBgn0030648	0,92	0.96	0.9
CG5974	pll	FBgn0010441	0,92	0.95	0.91
CG3992	srp	FBgn0003507	0,92	0.95	0.91
CG10152	beat-IV	FBgn0039089	0,92	0.95	0.91
CG4338	CG4338	FBgn0038313	0,92	0.95	0.91
CG11601	CG11601	FBgn0031244	0,92	0.94	0.91
CG9467	CG9467	FBgn0037758	0,92	0.94	0.92
CG42631	mtTFB1	FBgn0261381	0,92	0.91	0.95
CG31232	koko	FBgn0051232	0,92	0.92	0.93
CG4027	Act5C	FBgn0000042	0,92	0.95	0.91
CG8705	pnut	FBgn0013726	0,92	0.94	0.91
CG7479	Aats-leu	FBgn0027085	0,92	0.9	0.95
CG4852	Sras	FBgn0029121	0,92	0.91	0.94
CG8282	Snx6	FBgn0032005	0,92	0.94	0.91
CG2855	aph-1	FBgn0031458	0,92	0.94	0.91
CG6899	Ptp4E	FBgn0004368	0,92	0.9	0.95
CG14806	CG14806	FBgn0029594	0,92	0.94	0.91
CG17293	CG17293	FBgn0032030	0,92	0.91	0.93
CG12259	CG12259	FBgn0039557	0,92	0.91	0.93
CG17569	gry	FBgn0035416	0,92	0.93	0.91
CG40045	CG40045	FBgn0058045	0,92	0.92	0.92
CG15111	CG15111	FBgn0034419	0,92	0.93	0.91
CG10326	CG10326	FBgn0038453	0,92	0.93	0.9
CG14182	CG14182	FBgn0036922	0,92	0.9	0.93
CG34159	CG34159	FBgn0085188	0,92	0.9	0.92
CG17712	CG17712	FBgn0027597	0,92	0.91	0.92
CG15715	CG15715	FBgn0036538	0,92	0.9	0.92
CG3631	CG3631	FBgn0038268	0,92	0.92	0.9
CG9238	CG9238	FBgn0036428	0,92	0.9	0.91
