# Supplementary material for: Putative synaptic genes defined from a Drosophila whole body developmental transcriptome by a machine learning approach
Source: BMC Genomics. 2015 Sep 15;16(1):694. doi: 10.1186/s12864-015-1888-3 (PMC4570697; doi:10.1186/s12864-015-1888-3)
Supplement: Additional file 7: — Predicted probability of being synaptic for all genes in the data set. A .csv file with the probability of being synaptic assigned by each of the three classifiers for all the genes in the data set. (CSV 573 kb) [file 12864_2015_1888_MOESM7_ESM.csv]

CG	FBID_KEY	NAME	Knn	SVM	RF
CG9166	FBgn0029514	312	0,96	0,92	0,90
CG2488	FBgn0016054	(6-4)-photolyase	0,44	0,11	0,27
CG17172	FBgn0039946	(A+T)-stretch binding protein	0,84	0,82	0,78
CG31196	FBgn0020238	14-3-3epsilon	0,92	0,95	0,94
CG17870	FBgn0004907	14-3-3zeta	0,92	0,95	0,88
CG8896	FBgn0004364	18 wheeler	0,84	0,97	0,70
CG8947	FBgn0250848	26-29kD-proteinase	0,12	0,05	0,14
CG33323	FBgn0037475	48 related 1	1,00	0,96	0,93
CG5952	FBgn0038402	48 related 2	0,56	0,90	0,73
CG6913	FBgn0037937	48 related 3	0,36	0,05	0,18
CG33100	FBgn0053100	4EHP	0,72	0,96	0,79
CG42283	FBgn0259178	5PtaseI	0,96	0,99	0,93
CG3400	FBgn0027621	6-phosphofructo-2-kinase	0,24	0,65	0,67
CG1168	FBgn0041707	7B2	0,88	0,99	0,60
CG32208	FBgn0052208	825-Oak	0,04	0,00	0,02
CG13388	FBgn0027932	A kinase anchor protein 200	0,92	0,90	0,61
CG9933	FBgn0028965	A16	0,96	0,96	0,89
CG3771	FBgn0023130	a6	0,84	0,75	0,74
CG6582	FBgn0027885	Aac11	0,92	0,97	0,77
CG2969	FBgn0020762	ABC transporter expressed in trachea	0,16	0,27	0,59
CG10325	FBgn0000014	abdominal A	0,80	0,94	0,75
CG11648	FBgn0000015	Abdominal B	0,84	0,84	0,72
CG9749	FBgn0020510	Abelson interacting protein	0,96	0,98	0,99
CG4032	FBgn0000017	Abl tyrosine kinase	1,00	0,98	0,97
CG9151	FBgn0000028	abnormal chemosensory jump 6	0,80	0,93	0,80
CG6093	FBgn0000018	abnormal oocyte	0,36	0,57	0,32
CG6875	FBgn0000140	abnormal spindle	0,56	0,30	0,26
CG2210	FBgn0000150	abnormal wing discs	0,36	0,61	0,29
CG9703	FBgn0000152	Abnormal X segregation	0,72	0,62	0,44
CG43860	FBgn0264442	abrupt	0,00	0,05	0,01
CG10393	FBgn0003270	absent MD neurons and olfactory sensilla	0,08	0,02	0,09
CG8887	FBgn0005386	absent, small, or homeotic discs 1	0,88	0,98	0,91
CG6677	FBgn0000139	absent, small, or homeotic discs 2	0,84	0,91	0,76
CG14637	FBgn0015331	abstrakt	0,92	0,95	0,80
CG1506	FBgn0023416	Ac3	1,00	0,99	0,94
CG17673	FBgn0003034	Accessory gland peptide 70A	0,00	0,02	0,00
CG8982	FBgn0002855	Accessory gland-specific peptide 26Aa	0,00	0,02	0,00
CG17797	FBgn0015583	Accessory gland-specific peptide 29AB	0,00	0,02	0,00
CG8622	FBgn0015584	Accessory gland-specific peptide 53Ea	0,00	0,02	0,00
CG3801	FBgn0015586	Accessory gland-specific peptide 76A	0,00	0,02	0,00
CG17924	FBgn0002863	Accessory gland-specific peptide 95EF	0,00	0,02	0,02
CG9390	FBgn0012034	Acetyl Coenzyme A synthase	0,00	0,01	0,04
CG17907	FBgn0000024	Acetylcholine esterase	0,88	0,84	0,72
CG11198	FBgn0033246	Acetyl-CoA carboxylase	0,00	0,05	0,21
CG3796	FBgn0000022	achaete	0,12	0,90	0,25
CG8819	FBgn0033749	achintya	0,96	0,98	0,84
CG7899	FBgn0000032	Acid phosphatase 1	0,84	0,90	0,76
CG14992	FBgn0028484	Ack	0,92	0,90	0,76
CG9244	FBgn0010100	Aconitase	0,20	0,33	0,23
CG31779	FBgn0051779	Acp24A4	0,00	0,01	0,00
CG8626	FBgn0034152	Acp53C14a	0,00	0,02	0,00
CG15616	FBgn0034153	Acp53C14b	0,00	0,02	0,00
CG33530	FBgn0053530	Acp53C14c	0,00	0,02	0,00
CG34098	FBgn0083936	Acp54A1	0,08	0,03	0,03
CG10297	FBgn0020765	Acp65Aa	0,08	0,03	0,00
CG12051	FBgn0000043	Actin 42A	0,84	0,90	0,84
CG10067	FBgn0000044	Actin 57B	0,00	0,01	0,07
CG4027	FBgn0000042	Actin 5C	0,92	0,95	0,91
CG7478	FBgn0000045	Actin 79B	0,00	0,02	0,00
CG5178	FBgn0000047	Actin 88F	0,00	0,03	0,00
CG11678	FBgn0011741	Actin-related protein 13E	0,92	0,93	0,86
CG9901	FBgn0011742	Actin-related protein 14D	0,92	0,98	0,95
CG7940	FBgn0038576	Actin-related protein 5	0,96	0,96	0,86
CG5409	FBgn0011743	Actin-related protein 53D	0,00	0,02	0,00
CG7558	FBgn0262716	Actin-related protein 66B	0,96	0,93	0,92
CG7846	FBgn0030877	Actin-related protein 8	0,72	0,22	0,36
CG30420	FBgn0050420	Activating transcription factor-2	0,88	0,97	0,94
CG11062	FBgn0024913	Activin-beta	0,72	0,92	0,73
CG12505	FBgn0033926	Activity-regulated cytoskeleton associated protein 1	0,20	0,31	0,50
CG17176	FBgn0040510	ACXA	0,00	0,03	0,00
CG17174	FBgn0040509	ACXB	0,00	0,02	0,00
CG5983	FBgn0040508	ACXC	0,00	0,03	0,00
CG5712	FBgn0040507	ACXD	0,00	0,01	0,19
CG17178	FBgn0040506	ACXE	0,00	0,01	0,00
CG9709	FBgn0034629	acyl-Coenzyme A oxidase at 57D distal	0,08	0,12	0,14
CG9707	FBgn0034628	acyl-Coenzyme A oxidase at 57D proximal	0,24	0,47	0,48
CG16870	FBgn0025115	Acylphosphatase	0,00	0,04	0,02
CG18505	FBgn0038363	Acylphosphatase 2	0,80	0,85	0,81
CG31865	FBgn0051865	Ada1-1	0,72	0,17	0,37
CG31866	FBgn0051866	Ada1-2	0,76	0,31	0,50
CG9638	FBgn0037555	Ada2b	0,56	0,23	0,27
CG12131	FBgn0027619	Adam	0,96	0,88	0,65
CG16889	FBgn0028658	adat	0,84	0,89	0,73
CG8787	FBgn0261823	Additional sex combs	1,00	0,99	0,98
CG3989	FBgn0020513	ade5	0,04	0,03	0,14
CG1683	FBgn0025111	Adenine nucleotide translocase 2	0,00	0,06	0,03
CG18315	FBgn0000109	Adenine phosphoribosyltransferase	0,92	0,66	0,77
CG6193	FBgn0026598	Adenomatous polyposis coli tumor suppressor homolog 2	0,64	0,15	0,25
CG9127	FBgn0000052	adenosine 2	0,16	0,34	0,34
CG31628	FBgn0000053	adenosine 3	0,00	0,03	0,06
CG11994	FBgn0037661	Adenosine deaminase	0,80	0,82	0,64
CG12598	FBgn0026086	Adenosine deaminase acting on RNA	1,00	0,98	0,97
CG5992	FBgn0036752	Adenosine deaminase-related growth factor A	0,44	0,13	0,31
CG5998	FBgn0036751	Adenosine deaminase-related growth factor B	0,00	0,05	0,00
CG9345	FBgn0038173	Adenosine deaminase-related growth factor C	0,00	0,01	0,01
CG9621	FBgn0038172	Adenosine deaminase-related growth factor D	0,04	0,01	0,03
CG10143	FBgn0033952	Adenosine deaminase-related growth factor E	0,00	0,05	0,00
CG11654	FBgn0014455	Adenosylhomocysteinase at 13	0,04	0,18	0,10
CG8816	FBgn0033754	Adenylate kinase 6	0,92	0,53	0,69
CG17146	FBgn0022709	Adenylate kinase-1	0,00	0,04	0,07
CG3140	FBgn0022708	Adenylate kinase-2	0,12	0,46	0,54
CG6612	FBgn0042094	Adenylate kinase-3	0,32	0,25	0,30
CG9210	FBgn0022710	Adenylyl cyclase 35C	0,52	0,63	0,78
CG7978	FBgn0004852	Adenylyl cyclase 76E	0,04	0,08	0,08
CG10564	FBgn0024150	Adenylyl cyclase 78C	0,12	0,04	0,12
CG15845	FBgn0000054	Adh transcription factor 1	0,92	0,98	0,87
CG17484	FBgn0260799	Adherens junction protein p120	0,96	0,94	0,88
CG1171	FBgn0004552	Adipokinetic hormone	0,44	0,54	0,33
CG5124	FBgn0000057	adipose	0,96	0,92	0,83
CG11027	FBgn0013749	ADP ribosylation factor 102F	0,96	0,77	0,83
CG8156	FBgn0013750	ADP ribosylation factor 51F	0,96	0,98	0,97
CG8385	FBgn0010348	ADP ribosylation factor 79F	0,96	0,98	0,94
CG7435	FBgn0004908	ADP ribosylation factor 84F	0,88	0,86	0,69
CG6838	FBgn0037182	ADP-ribosylation factor GTPase activating protein 3	0,96	0,95	0,98
CG5032	FBgn0026309	adrift	0,20	0,25	0,16
CG5683	FBgn0005694	Adult enhancer factor 1	0,64	0,78	0,61
CG1851	FBgn0026602	Ady43A	0,00	0,04	0,09
CG8538	FBgn0038223	Aftiphilin	0,92	1,00	0,98
CG11063	FBgn0030530	Ajuba LIM protein	0,88	0,86	0,71
CG8580	FBgn0082598	akirin	0,72	0,80	0,39
CG32423	FBgn0052423	alan shepard	0,36	0,79	0,75
CG13391	FBgn0027094	Alanyl-tRNA synthetase	0,92	0,67	0,63
CG3752	FBgn0012036	Aldehyde dehydrogenase	0,04	0,02	0,04
CG11140	FBgn0010548	Aldehyde dehydrogenase type III	0,80	0,68	0,65
CG40064	FBgn0058064	Aldehyde reductase Y	0,00	0,03	0,00
CG6058	FBgn0000064	Aldolase	0,08	0,22	0,34
CG12876	FBgn0086346	ALG-2 interacting protein X	0,92	0,98	0,88
CG1070	FBgn0261238	Alhambra	0,96	0,95	0,99
CG8057	FBgn0260972	alicorn	0,96	0,98	0,94
CG9556	FBgn0013746	alien	0,92	0,89	0,73
CG8250	FBgn0040505	Alk	0,92	0,72	0,66
CG1462	FBgn0016123	Alkaline phosphatase 4	0,04	0,05	0,03
CG33250	FBgn0065035	AlkB	0,84	0,69	0,68
CG13633	FBgn0015591	Allatostatin	0,32	0,66	0,45
CG14919	FBgn0032336	Allatostatin C	0,04	0,22	0,15
CG7285	FBgn0036790	allatostatin C receptor 1	0,00	0,02	0,02
CG13702	FBgn0036789	allatostatin C receptor 2	0,40	0,79	0,50
CG14920	FBgn0032337	Allatostatin double C	0,00	0,07	0,02
CG2872	FBgn0028961	Allatostatin Receptor	1,00	0,97	0,78
CG10001	FBgn0039595	Allatostatin Receptor 2	0,04	0,10	0,14
CG12127	FBgn0000077	almondex	0,60	0,55	0,57
CG32076	FBgn0052076	Alpha 3 glucosyltransferase	0,32	0,70	0,25
CG4376	FBgn0000667	alpha actinin	0,20	0,11	0,23
CG8953	FBgn0015008	alpha actinin 3	0,00	0,02	0,00
CG17947	FBgn0010215	alpha Catenin	0,92	0,96	0,87
CG42275	FBgn0259170	alpha Mannosidase I	0,92	0,98	0,97
CG18802	FBgn0011740	alpha Mannosidase II	0,84	0,90	0,51
CG10501	FBgn0000075	alpha methyl dopa-resistant	0,20	0,02	0,15
CG8058	FBgn0033382	alpha/beta hydrolase 1	0,92	0,88	0,77
CG3488	FBgn0014906	alpha/beta hydrolase2	0,84	0,97	0,77
CG2448	FBgn0030327	alpha1,6-fucosyltransferase	0,92	0,83	0,88
CG17223	FBgn0031491	alpha4GT1	0,80	0,91	0,69
CG5878	FBgn0039378	alpha4GT2	0,16	0,51	0,21
CG4260	FBgn0263350	alpha-Adaptin	0,92	0,99	0,93
CG1906	FBgn0086361	alphabet	1,00	0,99	1,00
CG2987	FBgn0029105	alpha-catenin related	0,76	0,98	0,93
CG7961	FBgn0025725	alpha-coatomer protein	0,84	0,79	0,82
CR31511	FBgn0027934	alpha-Est4aPsi	0,00	0,01	0,07
CG1131	FBgn0015569	alpha-Esterase-10	0,32	0,06	0,34
CG1257	FBgn0015571	alpha-Esterase-3	0,44	0,25	0,35
CG1089	FBgn0261393	alpha-Esterase-5	0,04	0,07	0,27
CG1108	FBgn0015574	alpha-Esterase-6	0,00	0,02	0,02
CG1112	FBgn0015575	alpha-Esterase-7	0,08	0,02	0,08
CG1121	FBgn0015576	alpha-Esterase-8	0,16	0,08	0,28
CG1128	FBgn0015577	alpha-Esterase-9	0,04	0,11	0,09
CR32865	FBgn0052865	alphagamma-element:CR32865	0,24	0,11	0,15
CG6128	FBgn0036169	alpha-L-fucosidase	0,56	0,38	0,27
CG4606	FBgn0026616	alpha-Man-IIb	0,84	0,93	0,94
CG16827	FBgn0034005	alphaPS4	0,00	0,02	0,05
CG5372	FBgn0034880	alphaPS5	0,76	0,48	0,45
CG8308	FBgn0087040	alpha-Tubulin at 67C	0,08	0,02	0,03
CG1913	FBgn0003884	alpha-Tubulin at 84B	0,96	0,97	0,94
CG2512	FBgn0003885	alpha-Tubulin at 84D	0,76	0,94	0,57
CG9476	FBgn0003886	alpha-Tubulin at 85E	0,68	0,79	0,60
CG7643	FBgn0000063	altered disjunction	0,40	0,19	0,25
CG4241	FBgn0067783	alternative testis transcripts open reading frame A	0,88	0,95	0,80
CG33488	FBgn0067782	alternative testis transcripts open reading frame B	0,00	0,07	0,08
CG18212	FBgn0038535	aluminum tubes	1,00	0,93	0,74
CG2075	FBgn0004372	always early	0,00	0,02	0,16
CG2198	FBgn0000071	Amalgam	0,32	0,59	0,34
CG3017	FBgn0020764	Aminolevulinate synthase	0,44	0,87	0,61
CG6291	FBgn0026150	Aminopeptidase P	0,84	0,54	0,40
CG6438	FBgn0023179	amontillado	0,68	0,98	0,63
CG2446	FBgn0030328	Amun	0,84	0,80	0,64
CG18730	FBgn0000079	Amylase proximal	0,00	0,00	0,00
CG8221	FBgn0020506	Amyrel	0,00	0,01	0,01
CG8084	FBgn0011746	anachronism	0,92	0,89	0,83
CG32707	FBgn0052707	Anaphase Promoting Complex 4	0,56	0,41	0,46
CG11419	FBgn0034231	Anaphase promoting complex subunit 10	0,88	0,86	0,62
CG6631	FBgn0262167	anastral spindle 1	0,92	0,98	0,87
CG8262	FBgn0027513	anastral spindle 2	0,20	0,08	0,23
CG13162	FBgn0033718	anastral spindle 3	0,52	0,31	0,34
CG16869	FBgn0032535	Ance-2	0,08	0,06	0,11
CG17988	FBgn0032536	Ance-3	0,00	0,02	0,03
CG10142	FBgn0035076	Ance-5	0,20	0,08	0,07
CG12611	FBgn0030898	Andorra	0,00	0,05	0,00
CG17769	FBgn0011273	Androcam	0,00	0,04	0,00
CG1361	FBgn0000094	Andropin	0,00	0,01	0,00
CG12273	FBgn0016762	angel	0,96	0,98	0,95
CG8827	FBgn0012037	Angiotensin converting enzyme	0,80	0,49	0,56
CG10593	FBgn0016122	Angiotensin-converting enzyme-related	1,00	0,93	0,90
CG1651	FBgn0011747	Ankyrin	1,00	0,99	0,97
CG18375	FBgn0034606	Ankyrin-repeat, SH3-domain, and Proline-rich-region containing Protein	0,92	0,97	0,78
CG9968	FBgn0030749	Annexin B11	0,88	0,95	0,94
CG5730	FBgn0000083	Annexin IX	0,60	0,71	0,68
CG9579	FBgn0000084	Annexin X	0,04	0,06	0,13
CG1433	FBgn0019637	Another transcription unit	0,76	0,49	0,51
CG1386	FBgn0026268	antdh	0,00	0,03	0,02
CG6642	FBgn0011293	antennal protein 10	0,00	0,02	0,00
CG5430	FBgn0011294	antennal protein 5	0,00	0,02	0,01
CG1028	FBgn0260642	Antennapedia	0,80	0,82	0,74
CG3166	FBgn0000097	anterior open	0,80	0,91	0,48
CG2855	FBgn0031458	anterior pharynx defective 1	0,92	0,94	0,91
CG2503	FBgn0010750	antimeros	0,80	0,46	0,55
CG9383	FBgn0029094	anti-silencing factor 1	0,60	0,38	0,32
CG12276	FBgn0029512	Aos1	0,76	0,32	0,51
CG9113	FBgn0030089	AP-1gamma	0,80	0,97	0,92
CG5864	FBgn0039132	AP-1sigma	0,96	0,98	0,96
CG7807	FBgn0261953	AP-2	0,24	0,42	0,41
CG6056	FBgn0043012	AP-2sigma	0,96	0,92	0,88
CG9388	FBgn0024833	AP-47	0,92	0,97	0,92
CG7057	FBgn0263351	AP-50	0,96	0,97	0,93
CG6829	FBgn0263864	Apaf-1-related-killer	0,56	0,86	0,66
CG1451	FBgn0015589	APC-like	0,96	0,99	0,95
CG5393	FBgn0015903	apontic	0,76	0,68	0,51
CG7263	FBgn0031392	Apoptosis inducing factor	0,88	0,99	0,92
CG40410	FBgn0086378	Apoptosis-linked gene-2	0,92	0,95	0,82
CG1200	FBgn0040281	APP-like protein interacting protein 1	0,96	0,96	0,91
CG42318	FBgn0260941	approximated	0,96	0,95	1,00
CG6391	FBgn0036111	Aps	0,80	0,70	0,63
CG8376	FBgn0000099	apterous	0,08	0,12	0,16
CG12251	FBgn0033807	aquaporin	0,00	0,02	0,01
CG2139	FBgn0028646	aralar1	0,16	0,30	0,17
CG10571	FBgn0015904	araucan	0,48	0,46	0,44
CG6741	FBgn0000008	arc	0,64	0,87	0,55
CG13941	FBgn0033928	Arc2	0,20	0,36	0,22
CG4703	FBgn0038742	Arc42	0,60	0,74	0,44
CG15010	FBgn0041171	archipelago	0,76	0,75	0,63
CG5972	FBgn0031781	Arc-p20	0,96	0,88	0,86
CG10954	FBgn0032859	Arc-p34	0,84	0,81	0,72
CG30372	FBgn0050372	ArfGAP with SH3 domain, ankyrin repeat and PH domain 1	0,92	0,97	0,96
CG6025	FBgn0000115	Arflike at 72A	0,96	0,73	0,79
CG18104	FBgn0023535	arginase	0,04	0,02	0,17
CG32031	FBgn0000116	Arginine kinase	0,04	0,00	0,10
CG6554	FBgn0037834	Arginine methyltransferase 1	0,68	0,48	0,46
CG3675	FBgn0031592	Arginine methyltransferase 2	0,08	0,05	0,25
CG6563	FBgn0038306	Arginine methyltransferase 3	0,88	0,46	0,79
CG5358	FBgn0037770	Arginine methyltransferase 4	0,52	0,39	0,38
CG9927	FBgn0038189	Arginine methyltransferase 6	0,00	0,01	0,01
CG9882	FBgn0034817	Arginine methyltransferase 7	0,92	0,56	0,80
CG16840	FBgn0032329	Arginine methyltransferase 8	0,84	0,45	0,63
CG9929	FBgn0038188	Arginine methyltransferase 9	0,00	0,01	0,00
CG9020	FBgn0027093	Arginyl-tRNA synthetase	0,76	0,60	0,61
CG7439	FBgn0087035	Argonaute 2	1,00	0,94	0,84
CG40300	FBgn0250816	Argonaute 3	0,56	0,05	0,16
CG6671	FBgn0262739	Argonaute-1	1,00	0,99	0,99
CG5659	FBgn0017418	ariadne	0,92	0,98	0,98
CG5709	FBgn0025186	ariadne 2	0,96	0,88	0,92
CG3935	FBgn0000061	aristaless	0,72	0,92	0,62
CG11579	FBgn0000117	armadillo	0,84	0,95	0,91
CG12235	FBgn0031050	Arp11	0,96	0,89	0,84
CG4560	FBgn0038369	Arpc3A	0,96	0,92	0,90
CG31762	FBgn0000114	arrest	0,12	0,04	0,11
CG5912	FBgn0000119	arrow	0,92	0,98	0,99
CG1072	FBgn0013751	Arrowhead	0,56	0,27	0,45
CG11533	FBgn0039908	Asator	0,88	0,99	0,97
CG3258	FBgn0000137	asense	0,32	0,10	0,14
CG33486	FBgn0041607	asparagine synthetase	0,44	0,38	0,39
CG10687	FBgn0086443	Asparaginyl-tRNA synthetase	0,84	0,83	0,57
CG8421	FBgn0034075	Aspartyl beta-hydroxylase	0,16	0,17	0,50
CG3821	FBgn0002069	Aspartyl-tRNA synthetase	0,40	0,73	0,52
CG13533	FBgn0034793	asrij	0,88	0,79	0,66
CG2919	FBgn0261004	asterless	0,84	0,75	0,64
CG4426	FBgn0015905	asteroid	0,92	0,97	0,78
CG3705	FBgn0023129	astray	0,96	0,89	0,91
CG11910	FBgn0039332	astrocytic leucine-rich repeat molecule	0,72	0,96	0,59
CG10414	FBgn0032691	ATAC complex component 2	0,76	0,90	0,59
CG32343	FBgn0052343	ATAC complex component 3	0,88	0,79	0,80
CG9200	FBgn0031876	ATAC component 1	0,84	0,85	0,77
CG9866	FBgn0031420	Ataxin 7	1,00	0,99	1,00
CG5166	FBgn0041188	Ataxin-2	0,76	0,96	0,77
CG32062	FBgn0052062	Ataxin-2 binding protein 1	1,00	0,98	0,99
CG9204	FBgn0025720	Ate1	0,84	0,95	0,82
CG3136	FBgn0033010	Atf6	0,64	0,87	0,66
CG6579	FBgn0032422	atilla	0,36	0,22	0,15
CG6668	FBgn0039213	atlastin	0,92	0,96	0,83
CG7508	FBgn0010433	atonal	0,08	0,34	0,20
CG8322	FBgn0020236	ATP citrate lyase	0,68	0,72	0,62
CG8189	FBgn0019644	ATP synthase, subunit b	0,20	0,44	0,32
CG6030	FBgn0016120	ATP synthase, subunit d	0,32	0,73	0,46
CG11154	FBgn0010217	ATP synthase-beta	0,36	0,69	0,45
CG7610	FBgn0020235	ATP synthase-gamma chain	0,24	0,48	0,37
CG1886	FBgn0030343	ATP7	0,92	0,99	0,93
CG4412	FBgn0016119	ATPase coupling factor 6	0,44	0,78	0,64
CG1966	FBgn0027620	ATP-dependent chromatin assembly factor large subunit	0,76	0,65	0,57
CG10146	FBgn0012042	Attacin-A	0,00	0,01	0,00
CG18372	FBgn0041581	Attacin-B	0,00	0,00	0,01
CG6137	FBgn0000146	aubergine	0,52	0,05	0,15
CG12534	FBgn0031068	Augmenter of liver regeneration	0,72	0,98	0,76
CG3068	FBgn0000147	aurora	0,60	0,33	0,36
CG6897	FBgn0259791	aurora borealis	0,60	0,36	0,29
CG17009	FBgn0032104	australin	0,00	0,02	0,00
CG6877	FBgn0036813	Aut1	1,00	0,94	0,86
CG10861	FBgn0036255	Autophagy-specific gene 12	0,88	0,97	0,83
CG7331	FBgn0261108	Autophagy-specific gene 13	0,96	0,90	0,85
CG7986	FBgn0035850	Autophagy-specific gene 18	0,88	0,91	0,89
CG1241	FBgn0044452	Autophagy-specific gene 2	0,64	0,89	0,75
CG4428	FBgn0031298	Autophagy-specific gene 4	0,92	0,97	0,90
CG1643	FBgn0029943	Autophagy-specific gene 5	0,80	0,96	0,95
CG5429	FBgn0264325	Autophagy-specific gene 6	0,96	0,95	0,92
CG5489	FBgn0034366	Autophagy-specific gene 7	0,04	0,08	0,20
CG32672	FBgn0052672	Autophagy-specific gene 8a	0,44	0,72	0,85
CG12334	FBgn0038539	Autophagy-specific gene 8b	0,00	0,05	0,01
CG3615	FBgn0034110	Autophagy-specific gene 9	0,20	0,13	0,58
CG1107	FBgn0037218	auxillin	0,92	0,99	1,00
CG15727	FBgn0030410	Aven ortholog	0,72	0,74	0,65
CG30476	FBgn0050476	aveugle	0,92	0,83	0,92
CG7926	FBgn0026597	Axin	0,84	0,93	0,80
CG43225	FBgn0262870	axotactin	0,00	0,03	0,03
CG1605	FBgn0025185	az2	0,60	0,57	0,44
CG9239	FBgn0023407	B4	0,88	0,96	0,96
CG10851	FBgn0004587	B52	0,80	0,90	0,60
CG3100	FBgn0024897	b6	0,12	0,06	0,18
CG8224	FBgn0011300	baboon	0,92	0,99	0,95
CG3624	FBgn0034724	babos	0,76	0,82	0,64
CG7842	FBgn0036691	bad egg	0,92	0,83	0,87
CG10422	FBgn0000158	bag of marbles	0,16	0,04	0,09
CG7902	FBgn0004862	bagpipe	0,44	0,83	0,27
CG11785	FBgn0045866	baiser	0,80	0,79	0,77
CG3971	FBgn0260960	Baldspot	0,52	0,83	0,62
CG6386	FBgn0027889	ballchen	0,68	0,49	0,42
CG13425	FBgn0015907	bancal	0,80	0,93	0,75
CG11848	FBgn0039282	Band4.1 inhibitor LRP interactor	0,96	0,97	0,92
CG7088	FBgn0001090	bangles and beads	0,04	0,03	0,15
CG12878	FBgn0045862	barentsz	0,52	0,59	0,56
CG5529	FBgn0011758	BarH1	0,52	0,46	0,56
CG5488	FBgn0004854	BarH2	0,60	0,80	0,67
CG10726	FBgn0014127	barren	0,72	0,75	0,55
CG6049	FBgn0037081	barricade	0,92	0,92	0,71
CG7380	FBgn0031977	barrier to autointegration factor	0,72	0,89	0,52
CG5680	FBgn0000229	basket	0,80	0,97	0,93
CG6016	FBgn0033844	bb in a boxcar	0,96	0,93	0,92
CG14825	FBgn0035741	BBS1	0,72	0,93	0,77
CG13232	FBgn0033578	BBS4	0,92	0,98	0,82
CG13691	FBgn0031255	BBS8	0,92	0,98	0,92
CG4867	FBgn0040239	bc10	0,92	0,94	0,96
CG17252	FBgn0026149	BCL7-like	0,84	0,55	0,59
CG3717	FBgn0013432	bcn92	0,96	0,83	0,83
CG6500	FBgn0000242	Beadex	0,28	0,21	0,21
CG3096	FBgn0000216	Bearded	0,32	0,89	0,31
CG4846	FBgn0013433	beaten path Ia	0,40	0,54	0,56
CG7644	FBgn0028645	beaten path Ib	0,76	0,98	0,74
CG4838	FBgn0028644	beaten path Ic	0,80	0,98	0,95
CG14334	FBgn0038498	beaten path IIa	0,92	0,99	0,91
CG4135	FBgn0038494	beat-IIb	0,44	0,50	0,63
CG12621	FBgn0032627	beat-IIIa	0,96	0,99	0,94
CG33179	FBgn0053179	beat-IIIb	0,81	0,99	0,66
CG15138	FBgn0032629	beat-IIIc	0,92	0,97	0,94
CG10152	FBgn0039089	beat-IV	0,92	0,95	0,91
CG10134	FBgn0038087	beat-Va	0,88	1,00	0,93
CG31298	FBgn0038092	beat-Vb	0,88	0,98	0,89
CG14390	FBgn0038084	beat-Vc	0,68	0,98	0,90
CG14064	FBgn0039584	beat-VI	0,88	0,99	0,95
CG42242	FBgn0250908	beat-VII	0,48	0,96	0,65
CG8291	FBgn0034049	bedraggled	0,92	0,98	0,93
CG15148	FBgn0023096	beethoven	0,40	0,40	0,38
CG4539	FBgn0010520	Bekka	0,88	0,45	0,88
CG9748	FBgn0263231	belle	0,96	0,96	0,99
CG3612	FBgn0011211	bellwether	0,24	0,46	0,36
CG6815	FBgn0040237	belphegor	0,80	0,98	0,84
CG18642	FBgn0025109	Bem46	0,84	0,90	0,76
CG18319	FBgn0000173	bendless	0,92	0,92	0,78
CG30170	FBgn0004581	benign gonial cell neoplasm	0,00	0,07	0,10
CR42938	FBgn0263107	bereft	0,80	0,55	0,69
CG6264	FBgn0040238	Bestrophin 1	0,76	0,96	0,72
CG10173	FBgn0035696	Bestrophin 2	0,40	0,27	0,38
CG12327	FBgn0036492	Bestrophin 3	0,00	0,01	0,01
CG7259	FBgn0036491	Bestrophin 4	0,00	0,09	0,12
CG12532	FBgn0010380	Beta Adaptin	0,96	0,98	0,97
CG7727	FBgn0000108	beta amyloid protein precursor-like	1,00	0,98	0,86
CG9092	FBgn0001089	beta galactosidase	0,08	0,03	0,08
CG5870	FBgn0250788	beta Spectrin	0,96	0,95	0,93
CG3469	FBgn0015000	beta subunit of type I geranylgeranyl transferase	0,84	0,97	0,80
CG18627	FBgn0028970	beta subunit of type II geranylgeranyl transferase	0,96	0,80	0,74
CG1762	FBgn0010395	beta[nu] integrin	0,24	0,12	0,24
CG11780	FBgn0039258	beta-4-galactosyltransferase 7	0,40	0,62	0,35
CG8536	FBgn0027538	beta4GalNAcTA	0,72	0,98	0,65
CG14517	FBgn0039625	beta4GalNAcTB	0,72	0,63	0,46
CG17257	FBgn0031495	beta4GalNAcTB pilot	0,92	0,95	0,80
CG7828	FBgn0261112	beta-Amyloid precursor protein binding protein 1	0,16	0,51	0,36
CG6699	FBgn0025724	beta'-coatomer protein	0,84	0,67	0,83
CG6223	FBgn0008635	beta-coatomer protein	0,84	0,69	0,88
CG9277	FBgn0003887	beta-Tubulin at 56D	0,84	0,95	0,73
CG3401	FBgn0003888	beta-Tubulin at 60D	0,36	0,36	0,23
CG9359	FBgn0003889	beta-Tubulin at 85D	0,00	0,05	0,00
CG4869	FBgn0003890	beta-Tubulin at 97EF	0,16	0,62	0,32
CG12297	FBgn0038928	BG4	0,56	0,66	0,37
CG34102	FBgn0083938	BG642163	0,00	0,02	0,00
CG33943	FBgn0047334	BG642312	0,03	0,02	0,03
CG3644	FBgn0000181	bicaudal	0,96	0,74	0,80
CG4824	FBgn0000182	Bicaudal C	0,08	0,02	0,03
CG6605	FBgn0000183	Bicaudal D	0,84	0,96	0,77
CG1034	FBgn0000166	bicoid	0,36	0,06	0,13
CG6046	FBgn0024491	Bicoid interacting protein 1	0,80	0,82	0,69
CG10302	FBgn0032679	bicoid stability factor	0,64	0,83	0,70
CG8276	FBgn0263144	bicoid-interacting protein 3	0,48	0,34	0,30
CG3578	FBgn0000179	bifid	0,80	0,93	0,71
CG1822	FBgn0014133	bifocal	0,48	0,48	0,37
CG10575	FBgn0035632	Bifunctional Phosphopantetheine adenylyltransferase - Dephospho-CoA kinase	0,40	0,54	0,53
CG42230	FBgn0087007	big bang	0,16	0,22	0,33
CG4722	FBgn0000180	big brain	0,52	0,82	0,45
CG7959	FBgn0013753	Big brother	0,84	0,72	0,90
CG3350	FBgn0039509	bigmax	0,28	0,37	0,67
CG18647	FBgn0045759	biniou	0,60	0,24	0,39
CG7574	FBgn0026263	bip1	0,04	0,05	0,09
CG2009	FBgn0026262	bip2	1,00	0,99	0,96
CG8616	FBgn0261111	Birt-Hogg-Dube homolog	0,88	0,97	0,82
CG33555	FBgn0053555	bitesize	0,80	0,71	0,75
CR31273	FBgn0020556	bithoraxoid	0,28	0,19	0,27
CG10480	FBgn0002638	Bj1 protein	0,56	0,25	0,24
CG7811	FBgn0000153	black	0,00	0,02	0,00
CG	FBgn0261382	Black cells	0,20	0,02	0,18
CG5268	FBgn0038387	black pearl	0,84	0,96	0,83
CG10630	FBgn0035608	blanks	0,00	0,02	0,03
CG12205	FBgn0000227	Blastoderm-specific gene 25A	0,00	0,02	0,06
CG14025	FBgn0000228	Blastoderm-specific gene 25D	0,07	0,02	0,09
CG5249	FBgn0035625	Blimp-1	0,00	0,05	0,21
CG3411	FBgn0004101	blistered	0,60	0,93	0,70
CG9379	FBgn0000244	blistery	0,28	0,11	0,28
CG3897	FBgn0027660	bloated tubules	0,76	0,82	0,61
CG30077	FBgn0050077	BLOC-1 subunit 1	0,96	0,98	0,93
CG14145	FBgn0036118	BLOC-1 subunit 2	0,96	0,94	0,92
CG34255	FBgn0085284	BLOC-1 subunit 3	0,96	0,96	0,89
CG14149	FBgn0036105	BLOC-1 subunit 4	0,92	0,93	0,95
CG1363	FBgn0004133	blown fuse	0,44	0,21	0,29
CG14001	FBgn0043362	blue cheese	0,28	0,61	0,74
CG6451	FBgn0041161	bluestreak	0,96	0,97	0,80
CG6378	FBgn0026562	BM-40-SPARC	0,24	0,05	0,15
CG7314	FBgn0036199	Bmcp	0,96	0,91	0,83
CG1414	FBgn0024251	bobby sox	0,40	0,34	0,46
CG30498	FBgn0004132	boca	0,88	0,59	0,66
CG9424	FBgn0037719	bocksbeutel	0,92	0,96	0,83
CG4207	FBgn0026261	bonsai	0,84	0,84	0,80
CG5206	FBgn0023097	bonus	0,88	0,96	0,86
CG4454	FBgn0032105	borealin-related	0,60	0,33	0,35
CG30362	FBgn0050362	borrelly	0,00	0,05	0,02
CG1480	FBgn0004389	bottleneck	0,00	0,02	0,06
CG14430	FBgn0261284	boudin	0,68	0,61	0,81
CG4760	FBgn0011206	boule	0,04	0,50	0,28
CG10159	FBgn0015602	Boundary element-associated factor of 32kD	0,88	0,85	0,90
CG7260	FBgn0011723	brachyenteron	0,60	0,36	0,30
CG5942	FBgn0000212	brahma	0,80	0,91	0,69
CG3274	FBgn0042085	Brahma associated protein 170kD	0,64	0,22	0,28
CG6546	FBgn0025716	Brahma associated protein 55kD	0,64	0,65	0,46
CG4303	FBgn0025463	Brahma associated protein 60kD	0,80	0,51	0,52
CG10719	FBgn0010300	brain tumor	0,92	0,92	0,69
CG13969	FBgn0045064	brain washing	0,00	0,02	0,10
CG4934	FBgn0000221	brainiac	0,76	0,76	0,63
CG10604	FBgn0000529	brain-specific homeobox	0,12	0,17	0,42
CG4608	FBgn0014135	branchless	0,84	0,93	0,76
CG14514	FBgn0039654	Brd8	0,80	0,62	0,58
CG10542	FBgn0086694	Bre1	0,80	0,75	0,55
CG30169	FBgn0050169	Breast cancer 2, early onset homolog	0,32	0,45	0,30
CG32134	FBgn0005592	breathless	0,40	0,67	0,30
CG31256	FBgn0038499	Brf	0,96	0,97	0,99
CG9097	FBgn0004870	bric a brac 1	0,00	0,07	0,08
CG9102	FBgn0025525	bric a brac 2	0,68	0,89	0,82
CG8285	FBgn0000206	bride of sevenless	0,08	0,09	0,10
CG9653	FBgn0024250	brinker	0,80	0,53	0,49
CG9472	FBgn0036874	brivido-1	0,00	0,02	0,02
CG16793	FBgn0036712	brivido-2	0,00	0,01	0,02
CG13762	FBgn0040333	brivido-3	0,00	0,02	0,02
CG11491	FBgn0000210	broad	0,00	0,02	0,01
CG7960	FBgn0013755	Brother	0,04	0,01	0,06
CG12487	FBgn0040487	Brother of Bearded A	0,20	0,84	0,22
CG32796	FBgn0040388	brother of ihog	0,88	0,81	0,60
CG10021	FBgn0004893	brother of odd with entrails limited	0,72	0,70	0,58
CG15110	FBgn0027535	brother of tout-velu	0,84	0,95	0,88
CG11133	FBgn0037205	Brother of Yb	0,60	0,06	0,13
CG6303	FBgn0037808	Bruce	0,96	0,97	0,91
CG5295	FBgn0036449	brummer	0,96	0,94	0,90
CG2478	FBgn0261787	brunelleschi	0,76	0,93	0,85
CG43065	FBgn0262475	bruno-2	0,68	0,91	0,66
CG43744	FBgn0264001	bruno-3	0,84	0,99	0,54
CG31132	FBgn0011785	BRWD3	0,84	0,92	0,76
CG43365	FBgn0263108	BTB-protein-VII	0,60	0,93	0,73
CG2932	FBgn0025679	Bteb2	0,52	0,17	0,33
CG11177	FBgn0030501	BthD selenoprotein	0,64	0,19	0,33
CG8049	FBgn0003502	Btk family kinase at 29A	0,92	0,89	0,84
CG14030	FBgn0031696	Bub1 homologue	0,72	0,78	0,70
CG7838	FBgn0263855	Bub1-related kinase	0,64	0,61	0,33
CG7581	FBgn0025457	Bub3	0,68	0,77	0,37
CG4501	FBgn0027348	bubblegum	0,00	0,06	0,06
CG8238	FBgn0040491	Buffy	0,24	0,04	0,29
CG42281	FBgn0259176	bunched	0,52	0,69	0,75
CG9242	FBgn0000239	burgundy	0,80	0,92	0,81
CG13419	FBgn0038901	bursicon	0,84	0,99	0,94
CG12653	FBgn0000233	buttonhead	0,52	0,84	0,41
CG5264	FBgn0014949	buttonless	1,00	0,96	0,89
CG13761	FBgn0011566	Buzidau	0,52	0,82	0,56
CG32513	FBgn0031150	bves	0,96	0,99	0,95
CG8264	FBgn0004856	Bx42	0,80	0,79	0,78
CG1430	FBgn0010292	by S6	0,88	0,50	0,70
CG12132	FBgn0040236	c11.1	0,44	0,78	0,49
CG12135	FBgn0040235	c12.1	0,84	0,79	0,89
CG12149	FBgn0040234	c12.2	0,24	0,72	0,61
CG7937	FBgn0004863	C15	0,68	0,76	0,63
CG42328	FBgn0259228	C3G	0,96	0,99	0,98
CG1567	FBgn0021742	C901	0,20	0,03	0,09
CG15899	FBgn0264386	Ca[2+]-channel protein alpha[[1]] subunit T	0,84	1,00	0,86
CG42403	FBgn0259822	Ca2+-channel-protein-beta-subunit	0,68	0,97	0,78
CG3606	FBgn0011571	cabeza	0,84	0,94	0,70
CG4427	FBgn0043364	cabut	0,32	0,13	0,44
CG1676	FBgn0031114	cactin	0,84	0,88	0,76
CG6445	FBgn0036715	Cad74A	0,24	0,80	0,42
CG42601	FBgn0261053	Cad86C	0,12	0,19	0,25
CG6977	FBgn0037963	Cad87A	0,92	0,98	0,99
CG3389	FBgn0038247	Cad88C	0,28	0,20	0,36
CG14900	FBgn0038439	Cad89D	0,16	0,03	0,15
CG10244	FBgn0022800	Cad96Ca	0,40	0,28	0,47
CG13664	FBgn0039294	Cad96Cb	0,40	0,21	0,27
CG31009	FBgn0039709	Cad99C	0,68	0,83	0,58
CG7100	FBgn0015609	Cadherin-N	1,00	0,96	0,96
CG42829	FBgn0262018	Cadherin-N2	1,00	0,99	0,93
CG7212	FBgn0261532	cadmus	0,84	0,91	0,98
CG12892	FBgn0033526	Caf1-105	0,52	0,07	0,20
CG12109	FBgn0030054	Caf1-180	0,64	0,16	0,25
CG12346	FBgn0017414	cag	0,76	0,50	0,47
CG6702	FBgn0004580	Calbindin 53E	0,28	0,63	0,20
CG9819	FBgn0030758	Calcineurin A at 14F	0,44	0,59	0,52
CG1455	FBgn0010015	Calcineurin A1	0,12	0,03	0,04
CG4209	FBgn0010014	Calcineurin B	0,96	0,98	0,92
CG11217	FBgn0015614	Calcineurin B2	0,68	0,76	0,63
CG33653	FBgn0053653	Calcium activated protein for secretion	0,92	0,99	0,87
CG3725	FBgn0263006	Calcium ATPase at 60A	0,04	0,04	0,07
CG1495	FBgn0016126	Calcium/calmodulin-dependent protein kinase I	0,68	0,69	0,74
CG5809	FBgn0025678	calcium-binding protein 1	0,84	0,69	0,69
CG6718	FBgn0036053	calcium-independent phospholipase A2 VIA	0,68	0,91	0,64
CG13580	FBgn0029501	Caldesmon-related protein	0,00	0,04	0,00
CG11847	FBgn0259152	Caliban	0,68	0,95	0,46
CG8472	FBgn0000253	Calmodulin	0,88	0,89	0,81
CG12737	FBgn0025864	Calmodulin-binding protein related to a Rab3 GDP/GTP exchange protein	0,88	0,93	0,92
CG42332	FBgn0259234	Calmodulin-binding transcription activator	0,96	0,99	0,99
CG9906	FBgn0264077	Calnexin 14D	0,00	0,01	0,00
CG11958	FBgn0015622	Calnexin 99A	0,96	0,95	0,93
CG3692	FBgn0260450	Calpain C	0,48	0,53	0,60
CG7563	FBgn0012051	Calpain-A	0,32	0,77	0,74
CG8107	FBgn0025866	Calpain-B	0,96	0,94	0,94
CG4795	FBgn0261714	Calphotin	0,00	0,02	0,00
CG9429	FBgn0005585	Calreticulin	0,76	0,69	0,76
CG11059	FBgn0039928	calsyntenin-1	0,72	0,94	0,78
CG8445	FBgn0262166	calypso	0,84	0,91	0,66
CG12066	FBgn0000274	cAMP-dependent protein kinase 2	0,00	0,05	0,04
CG6117	FBgn0000489	cAMP-dependent protein kinase 3	0,12	0,05	0,28
CG42341	FBgn0259243	cAMP-dependent protein kinase R1	0,72	0,90	0,75
CG15862	FBgn0022382	cAMP-dependent protein kinase R2	0,40	0,74	0,69
CG6577	FBgn0011569	cannonball	0,00	0,01	0,02
CG42312	FBgn0259212	canoe	0,84	0,98	0,95
CG18408	FBgn0033504	CAP	0,64	0,67	0,43
CG12357	FBgn0022943	cap binding protein 20	0,96	0,87	0,76
CG7035	FBgn0022942	cap binding protein 80	0,84	0,85	0,66
CG14575	FBgn0037100	capa receptor	0,04	0,12	0,28
CG15520	FBgn0039722	capability	0,56	0,62	0,23
CG1911	FBgn0039680	CAP-D2 condensin subunit	0,64	0,74	0,38
CG43122	FBgn0262582	capicua	0,96	0,99	0,95
CG43286	FBgn0262975	cap-n-collar	0,00	0,06	0,13
CG10540	FBgn0034577	capping protein alpha	0,88	0,97	0,85
CG17158	FBgn0011570	capping protein beta	1,00	0,96	0,94
CG3399	FBgn0000256	cappuccino	0,04	0,39	0,26
CG11282	FBgn0023095	capricious	0,68	0,72	0,59
CG18811	FBgn0042134	Caprin	0,60	0,76	0,51
CG3730	FBgn0015925	capsuleen	0,76	0,33	0,38
CG33979	FBgn0261458	capulet	0,92	0,87	0,82
CG6219	FBgn0026257	caravaggio	0,76	0,48	0,42
CG7820	FBgn0027844	Carbonic anhydrase 1	0,08	0,04	0,03
CG6906	FBgn0027843	Carbonic anhydrase 2	0,08	0,05	0,13
CG11967	FBgn0037646	Carbonic anhydrase beta	0,28	0,09	0,25
CG11200	FBgn0034500	Carbonyl reductase	0,32	0,06	0,27
CG6969	FBgn0263986	cardinal	0,04	0,03	0,08
CG4910	FBgn0039007	Cardioacceleratory peptide	0,16	0,59	0,39
CG33344	FBgn0039396	Cardioacceleratory peptide receptor	0,76	0,96	0,70
CG4774	FBgn0039360	cardiolipin synthase	0,84	0,94	0,85
CG3035	FBgn0000330	carmine	0,92	0,95	0,94
CG12230	FBgn0000257	carnation	0,76	0,75	0,70
CG13281	FBgn0022213	CAS/CSE1 segregation protein	0,24	0,19	0,30
CG2028	FBgn0015024	Casein kinase Ialpha	1,00	0,99	1,00
CG15224	FBgn0000259	Casein kinase II beta subunit	0,92	0,98	0,92
CG8914	FBgn0026136	Casein kinase II beta2 subunit	0,00	0,02	0,00
CG17520	FBgn0264492	casein kinase IIalpha	0,92	0,95	0,76
CG12424	FBgn0033987	caskin	1,00	0,98	0,95
CG8400	FBgn0034068	caspar	0,84	0,97	0,83
CG2102	FBgn0004878	castor	0,44	0,04	0,18
CG6871	FBgn0000261	Catalase	0,04	0,01	0,10
CG10449	FBgn0002022	Catecholamines up	0,96	0,88	0,82
CG1548	FBgn0029093	cathD	0,04	0,11	0,30
CG10605	FBgn0015919	caupolican	0,64	0,65	0,65
CG7037	FBgn0020224	Cbl	0,84	0,90	0,89
CG14358	FBgn0038199	CCHamide-1	0,12	0,21	0,27
CG30106	FBgn0050106	CCHamide-1 receptor	0,52	0,95	0,70
CG14375	FBgn0038147	CCHamide-2	0,08	0,05	0,14
CG14593	FBgn0033058	CCHamide-2 receptor	0,48	0,93	0,79
CG42301	FBgn0259231	CCK-like receptor at 17D1	0,68	0,99	0,82
CG32540	FBgn0030954	CCK-like receptor at 17D3	0,12	0,36	0,39
CG32183	FBgn0052183	Ccn	1,00	0,99	0,88
CG2360	FBgn0004783	Ccp84Aa	0,04	0,01	0,03
CG1327	FBgn0004781	Ccp84Ac	0,12	0,02	0,10
CG2341	FBgn0004780	Ccp84Ad	0,04	0,01	0,03
CG1330	FBgn0004779	Ccp84Ae	0,04	0,01	0,01
CG1331	FBgn0004778	Ccp84Af	0,00	0,01	0,01
CG17753	FBgn0010531	CCS	0,44	0,65	0,44
CG8977	FBgn0015019	Cctgamma	0,76	0,86	0,67
CG2791	FBgn0037533	CD98 heavy chain	0,96	0,96	0,87
CG7134	FBgn0031952	cdc14	0,92	0,96	0,86
CG6759	FBgn0025781	cdc16	0,76	0,52	0,43
CG5363	FBgn0004106	cdc2	0,64	0,40	0,38
CG2508	FBgn0032863	cdc23	0,56	0,42	0,42
CG8610	FBgn0012058	Cdc27	0,88	0,94	0,74
CG10498	FBgn0004107	cdc2c	0,60	0,35	0,31
CG1362	FBgn0013435	cdc2-related-kinase	0,92	0,87	0,80
CG12019	FBgn0011573	Cdc37	0,96	0,93	0,86
CG12530	FBgn0010341	Cdc42	0,96	0,93	0,95
CG3658	FBgn0026143	CDC45L	0,24	0,12	0,17
CG31536	FBgn0051536	Cdep	0,96	0,89	0,88
CG10538	FBgn0032821	CdGAPr	1,00	0,97	0,98
CG5387	FBgn0027491	Cdk5 activator-like protein	0,80	0,97	0,94
CG7962	FBgn0010350	CDP diglyceride synthetase	0,96	0,98	0,90
CR32934	FBgn0000281	Cecropin 2	0,00	0,02	0,03
CG1365	FBgn0000276	Cecropin A1	0,00	0,01	0,00
CG1367	FBgn0000277	Cecropin A2	0,00	0,01	0,00
CG1878	FBgn0000278	Cecropin B	0,04	0,01	0,00
CG1373	FBgn0000279	Cecropin C	0,00	0,01	0,00
CG5336	FBgn0032409	Ced-12	0,88	0,93	0,95
CG11804	FBgn0029092	ced-6	0,96	0,96	0,90
CG10546	FBgn0035636	Cellular retinaldehyde binding protein	0,16	0,03	0,16
CG33694	FBgn0040233	CENP-ana	0,64	0,83	0,65
CG31258	FBgn0086697	Cenp-C	0,52	0,35	0,35
CG6392	FBgn0040232	CENP-meta	0,84	0,79	0,53
CG6742	FBgn0039056	centaurin beta 1A	0,84	0,97	0,77
CG31811	FBgn0028509	centaurin gamma 1A	1,00	0,99	0,98
CG6027	FBgn0004876	center divider	0,96	0,99	0,97
CG5690	FBgn0035295	Centrobin	0,68	0,68	0,52
CG1962	FBgn0032876	Centrocortin	0,72	0,64	0,67
CG13329	FBgn0040477	centromere identifier	0,35	0,11	0,23
CG6384	FBgn0000283	Centrosomal protein 190kD	0,80	0,77	0,58
CG4832	FBgn0013765	centrosomin	0,96	0,93	0,94
CG4840	FBgn0086757	centrosomin's beautiful sister	0,60	0,85	0,50
CG16708	FBgn0037315	Ceramide kinase	0,24	0,19	0,25
CG7207	FBgn0027569	ceramide transfer protein	0,52	0,70	0,73
CG15645	FBgn0030657	cervantes	0,88	0,68	0,77
CG5229	FBgn0028387	chameau	0,80	0,70	0,58
CG1744	FBgn0000313	chaoptic	0,08	0,04	0,01
CG4618	FBgn0035589	Charged multivesicular body protein 2b	0,88	0,95	0,79
CG9779	FBgn0037231	Charged multivesicular body protein 3	0,84	0,98	0,89
CG11798	FBgn0015371	charlatan	0,96	0,95	0,98
CG7533	FBgn0036165	charybde	0,96	0,99	0,97
CG32556	FBgn0263258	chascon	0,88	0,86	0,75
CG9594	FBgn0023395	Chd3	0,40	0,13	0,26
CG14996	FBgn0035499	Chd64	0,24	0,09	0,52
CG12690	FBgn0029504	Checkpoint suppressor homologue	0,92	0,99	0,96
CG3937	FBgn0014141	cheerio	0,16	0,01	0,15
CG33194	FBgn0053194	Chemosensory protein A 29a	0,00	0,07	0,09
CG33800	FBgn0262594	Chemosensory protein A 46a	0,00	0,02	0,01
CG33724	FBgn0262595	Chemosensory protein A 56a	0,20	0,11	0,18
CG7313	FBgn0036783	Chemosensory protein A 75a	0,00	0,02	0,03
CG15033	FBgn0029948	Chemosensory protein A 7a	0,00	0,02	0,00
CG33779	FBgn0261290	Chemosensory protein A 84a	0,00	0,18	0,26
CG33698	FBgn0261291	Chemosensory protein A 86a	0,12	0,16	0,11
CG14379	FBgn0038142	Chemosensory protein A 87a	0,00	0,05	0,07
CG14531	FBgn0261289	Chemosensory protein A 98a	0,24	0,08	0,20
CG33320	FBgn0067312	Chemosensory protein B 38a	0,24	0,06	0,23
CG33321	FBgn0067311	Chemosensory protein B 38b	0,00	0,01	0,00
CG14405	FBgn0032888	Chemosensory protein B 38c	0,84	0,93	0,81
CG33350	FBgn0066292	Chemosensory protein B 42c	0,00	0,02	0,02
CG33550	FBgn0261292	Chemosensory protein B 53a	0,08	0,30	0,31
CG33524	FBgn0261293	Chemosensory protein B 53b	0,00	0,02	0,07
CG15503	FBgn0038888	Chemosensory protein B 93a	0,00	0,04	0,05
CG31438	FBgn0051438	Chemosensory protein B 93b	0,00	0,04	0,17
CG13415	FBgn0067317	Chibby	0,04	0,10	0,13
CG9553	FBgn0000308	chickadee	0,80	0,89	0,74
CG5686	FBgn0024248	chico	1,00	0,99	0,95
CG5813	FBgn0000307	chiffon	0,88	0,95	0,94
CG3924	FBgn0013764	Chip	0,88	0,92	0,95
CG5203	FBgn0027052	CHIP	0,92	0,89	0,83
CG32499	FBgn0052499	Chitin deacetylase-like 4	0,16	0,01	0,06
CG31973	FBgn0051973	Chitin deacetylase-like 5	0,12	0,06	0,24
CG2054	FBgn0022702	Chitinase 2	0,08	0,04	0,16
CG18140	FBgn0250907	Chitinase 3	0,04	0,04	0,05
CG3986	FBgn0022700	Chitinase 4	0,00	0,02	0,02
CG10618	FBgn0045761	CHKov1	0,04	0,03	0,15
CG10675	FBgn0039328	CHKov2	0,04	0,01	0,07
CG17905	FBgn0032598	ChLD3	0,16	0,04	0,24
CG31116	FBgn0051116	Chloride channel-a	0,20	0,07	0,15
CG8594	FBgn0033755	Chloride channel-b	0,48	0,78	0,44
CG5284	FBgn0036566	Chloride channel-c	1,00	0,96	0,95
CG10997	FBgn0030529	Chloride intracellular channel	1,00	0,95	0,95
CG4108	FBgn0036805	Chmp1	0,76	0,80	0,75
CG12345	FBgn0000303	Choline acetyltransferase	0,48	0,96	0,63
CG3564	FBgn0029709	CHOp24	0,56	0,23	0,73
CG6198	FBgn0029503	CHORD	0,96	0,84	0,70
CG11924	FBgn0000286	Chorion factor 2	0,60	0,85	0,63
CG6519	FBgn0000355	Chorion protein 15	0,00	0,01	0,01
CG6533	FBgn0000356	Chorion protein 16	0,00	0,01	0,03
CG6517	FBgn0000357	Chorion protein 18	0,00	0,09	0,18
CG6524	FBgn0000358	Chorion protein 19	0,00	0,01	0,00
CG33962	FBgn0014464	Chorion protein a at 7F	0,00	0,02	0,11
CG13399	FBgn0043002	Chrac-14	0,60	0,19	0,23
CG15736	FBgn0043001	Chrac-16	0,68	0,64	0,40
CG4236	FBgn0263979	Chromatin assembly factor 1 subunit	0,76	0,63	0,47
CG10712	FBgn0044324	Chromator	0,72	0,83	0,60
CG3733	FBgn0250786	Chromodomain-helicase-DNA-binding protein 1	0,72	0,88	0,79
CG5148	FBgn0038478	chromosome alignment defect 1	0,52	0,26	0,35
CG31989	FBgn0051989	Chromosome associated protein D3	0,84	0,96	0,78
CG14685	FBgn0037831	Chromosome associated protein H2	1,00	0,98	0,92
CG32435	FBgn0021760	chromosome bows	0,96	0,98	0,95
CG9802	FBgn0015615	Chromosome-associated protein	0,84	0,80	0,75
CG31666	FBgn0086758	Chronologically inappropriate morphogenesis	0,20	0,14	0,42
CG3870	FBgn0015372	chrowded	0,36	0,43	0,41
CG3044	FBgn0029913	Cht11	0,24	0,53	0,38
CG30293	FBgn0050293	Cht12	0,00	0,04	0,01
CG9307	FBgn0038180	Cht5	0,04	0,02	0,03
CG43374	FBgn0263132	Cht6	0,04	0,02	0,03
CG1869	FBgn0035398	Cht7	0,36	0,07	0,31
CG9357	FBgn0034580	Cht8	0,00	0,01	0,00
CG12797	FBgn0033972	Ciao1	0,96	0,90	0,81
CG4944	FBgn0026084	ciboulot	0,00	0,02	0,06
CG31012	FBgn0027598	CIN85 and CD2AP orthologue	0,96	0,96	0,96
CG1555	FBgn0000337	cinnabar	0,12	0,10	0,20
CG2945	FBgn0000316	cinnamon	0,84	0,73	0,64
CG15015	FBgn0035533	Cip4	1,00	0,99	0,97
CG42574	FBgn0260794	circadian trip	0,96	0,99	0,96
CG32788	FBgn0021738	Circadianly Regulated Gene	0,20	0,21	0,23
CG8639	FBgn0033313	Cirl	0,76	0,96	0,88
CG6215	FBgn0015025	CKII-alpha subunit interactor-1	0,84	0,81	0,60
CG3217	FBgn0025676	CKII-alpha subunit interactor-3	0,92	0,97	0,92
CG31037	FBgn0000247	claret	0,84	0,98	0,93
CG9012	FBgn0000319	Clathrin heavy chain	1,00	0,99	0,96
CG6948	FBgn0024814	Clathrin light chain	0,96	0,95	0,91
CG1957	FBgn0027873	Cleavage and polyadenylation specificity factor 100	0,84	0,72	0,64
CG10110	FBgn0024698	Cleavage and polyadenylation specificity factor 160	0,72	0,45	0,40
CG7698	FBgn0261065	Cleavage and polyadenylation specificity factor 73	0,72	0,79	0,56
CG7697	FBgn0027841	Cleavage stimulation factor 64 kilodalton subunit	0,76	0,48	0,47
CG3642	FBgn0015621	Clipper	0,68	0,53	0,44
CG5582	FBgn0036756	cln3	0,08	0,10	0,04
CG7391	FBgn0023076	Clock	0,00	0,04	0,01
CG17100	FBgn0259938	clockwork orange	0,76	0,97	0,95
CG42600	FBgn0261016	closca	0,08	0,03	0,03
CG11024	FBgn0000318	clot	0,84	0,63	0,65
CG8443	FBgn0034087	clueless	0,96	0,92	0,97
CG8681	FBgn0026255	clumsy	0,08	0,04	0,05
CG32220	FBgn0052220	CMP-sialic acid synthase	0,16	0,44	0,20
CG43395	FBgn0263257	CNG channel-like	0,60	0,98	0,79
CG31716	FBgn0051716	Cnot 4 homologue	1,00	0,99	0,97
CG9613	FBgn0037574	Coenzyme Q biosynthesis protein 2	0,36	0,69	0,30
CG3248	FBgn0031536	Cog3	0,84	0,94	0,80
CG31040	FBgn0051040	Cog7	0,96	0,93	0,84
CG2813	FBgn0031268	coiled	0,68	0,44	0,67
CG4145	FBgn0000299	Collagen type IV	0,12	0,04	0,16
CG1411	FBgn0023023	Collapsin Response Mediator Protein	0,60	0,79	0,55
CG30363	FBgn0050363	comas sola	0,00	0,02	0,02
CG8367	FBgn0000289	combgap	0,92	0,94	0,97
CG7554	FBgn0041160	comm2	0,68	0,92	0,57
CG17943	FBgn0010105	commissureless	0,60	0,81	0,47
CG10965	FBgn0030028	Companion of reaper	0,08	0,07	0,20
CG11778	FBgn0033371	Concentrative Nucleoside Transporter 1	0,00	0,04	0,03
CG17678	FBgn0000384	concertina	0,88	0,91	0,91
CG3057	FBgn0019830	congested-like trachea	0,80	0,79	0,69
CG7503	FBgn0005775	Connectin	0,68	0,96	0,81
CG6556	FBgn0021818	connector enhancer of ksr	0,84	0,89	0,81
CG7392	FBgn0044323	Connector of kinase to AP-1	1,00	0,99	1,00
CG1084	FBgn0037240	Contactin	0,68	0,96	0,97
CG13493	FBgn0034667	cookie monster	0,00	0,01	0,03
CG4697	FBgn0028838	COP9 complex homolog subunit 1 a	0,00	0,04	0,00
CG3889	FBgn0027057	COP9 complex homolog subunit 1 b	0,84	0,83	0,75
CG18332	FBgn0027055	COP9 complex homolog subunit 3	0,88	0,83	0,68
CG8725	FBgn0027054	COP9 complex homolog subunit 4	0,80	0,65	0,62
CG14884	FBgn0027053	COP9 complex homolog subunit 5	0,84	0,72	0,53
CG6932	FBgn0028837	COP9 complex homolog subunit 6	0,88	0,87	0,75
CG2038	FBgn0028836	COP9 complex homolog subunit 7	1,00	0,95	0,95
CG42522	FBgn0261437	COP9 complex homolog subunit 8	0,88	0,77	0,59
CG3977	FBgn0062413	Copper transporter 1A	0,52	0,43	0,56
CG7459	FBgn0062412	Copper transporter 1B	0,00	0,01	0,00
CG15551	FBgn0062411	Copper transporter 1C	0,00	0,03	0,00
CG3433	FBgn0021944	Coproporphyrinogen oxidase	0,60	0,82	0,54
CG14437	FBgn0029502	COQ7	0,84	0,96	0,82
CG11949	FBgn0010434	coracle	0,72	0,92	0,82
CG3302	FBgn0013767	Corazonin	0,04	0,21	0,32
CG9520	FBgn0032078	Core 1 Galactosyltransferase A	0,76	0,57	0,64
CG1621	FBgn0263240	Corepressor of Pangolin	0,16	0,41	0,37
CG42687	FBgn0261573	CoRest	0,84	0,83	0,76
CG2105	FBgn0033192	Corin	0,24	0,83	0,36
CG3954	FBgn0000382	corkscrew	0,32	0,57	0,56
CG42278	FBgn0259173	cornetto	0,68	0,86	0,48
CG5855	FBgn0000339	cornichon	0,92	0,84	0,84
CG17262	FBgn0243513	cornichon related	0,92	0,89	0,92
CG9446	FBgn0033109	coro	0,92	0,85	0,90
CG7676	FBgn0038612	corona	0,00	0,02	0,02
CG3637	FBgn0025865	Cortactin	1,00	0,98	0,93
CG11330	FBgn0000351	cortex	0,10	0,04	0,03
CG2530	FBgn0010313	corto	0,88	0,89	0,85
CG1708	FBgn0000352	costa	0,80	0,81	0,69
CG43738	FBgn0263995	couch potato	0,52	0,41	0,50
CG4443	FBgn0015374	courtless	0,96	0,93	0,92
CG7760	FBgn0024249	cousin of atonal	0,16	0,01	0,16
CG33957	FBgn0086690	cp309	0,12	0,57	0,49
CG10460	FBgn0034443	crammer	0,00	0,01	0,03
CG2714	FBgn0000376	cramped	0,60	0,15	0,27
CG9858	FBgn0000326	cricklet	0,76	0,54	0,58
CG6038	FBgn0036198	crimpled	0,84	0,96	0,93
CG13253	FBgn0037015	crimpy	0,72	0,99	0,93
CG7595	FBgn0000317	crinkled	0,92	0,94	0,87
CG1587	FBgn0024811	Crk	1,00	0,97	0,79
CG5069	FBgn0014143	crocodile	0,60	0,34	0,34
CG17218	FBgn0032421	crooked	0,52	0,15	0,55
CG14938	FBgn0020309	crooked legs	0,92	0,97	0,91
CG3193	FBgn0000377	crooked neck	0,84	0,89	0,82
CG7664	FBgn0001994	cropped	0,84	0,94	0,84
CG4280	FBgn0015924	croquemort	0,24	0,36	0,27
CG10536	FBgn0011241	crossbronx	0,96	0,92	0,86
CG4249	FBgn0028525	crossover suppressor on 2 of Manheim	0,11	0,03	0,12
CG17604	FBgn0000246	crossover suppressor on 3 of Gowen	0,68	0,13	0,26
CG12410	FBgn0000394	crossveinless	0,96	0,95	0,96
CG15671	FBgn0000395	crossveinless 2	1,00	0,96	0,94
CG34389	FBgn0086901	crossveinless c	0,56	0,87	0,70
CG5970	FBgn0033842	crowded by cid	0,92	0,92	0,99
CG6383	FBgn0259685	crumbs	1,00	0,98	0,94
CG8669	FBgn0000370	cryptocephal	0,72	0,72	0,81
CG3772	FBgn0025680	cryptochrome	0,00	0,06	0,06
CG16963	FBgn0005664	Crystallin	0,08	0,04	0,00
CG2675	FBgn0024994	Csat	0,64	0,72	0,46
CG6249	FBgn0032346	Csl4	0,88	0,47	0,83
CG2261	FBgn0039867	CstF-50	0,84	0,55	0,58
CG8591	FBgn0035769	CTCF	0,72	0,56	0,56
CG7583	FBgn0020496	C-terminal Binding Protein	0,84	0,92	0,82
CG42317	FBgn0262081	C-terminal Src kinase	0,80	0,98	0,90
CG6854	FBgn0262707	CTP synthase	0,96	0,85	0,98
CG1049	FBgn0041342	CTP:phosphocholine cytidylyltransferase 1	1,00	0,97	0,90
CG18330	FBgn0035231	CTP:phosphocholine cytidylyltransferase 2	0,00	0,11	0,10
CG2125	FBgn0004859	cubitus interruptus	0,69	0,94	0,49
CG12086	FBgn0011204	cueball	0,56	0,41	0,36
CG5366	FBgn0027568	Cullin-associated and neddylation-dissociated 1	0,96	0,97	0,79
CG11181	FBgn0000392	cup	0,20	0,04	0,20
CG11387	FBgn0004198	cut	0,80	0,98	0,85
CG6998	FBgn0011760	cut up	0,96	0,99	0,96
CG2555	FBgn0030398	Cuticular protein 11B	0,00	0,01	0,02
CG2973	FBgn0031467	Cuticular protein 23B	0,08	0,01	0,08
CG3818	FBgn0032125	Cuticular protein 30B	0,08	0,03	0,00
CG31876	FBgn0051876	Cuticular protein 30F	0,08	0,03	0,00
CG33302	FBgn0053302	Cuticular protein 31A	0,04	0,01	0,09
CG3474	FBgn0028871	Cuticular protein 35B	0,04	0,00	0,13
CG9079	FBgn0033597	Cuticular protein 47Ea	0,08	0,03	0,00
CG9076	FBgn0033601	Cuticular protein 47Ed	0,00	0,02	0,00
CG13222	FBgn0033602	Cuticular protein 47Ee	0,00	0,03	0,00
CG13214	FBgn0033603	Cuticular protein 47Ef	0,08	0,04	0,02
CG30045	FBgn0050045	Cuticular protein 49Aa	0,08	0,03	0,00
CG30042	FBgn0050042	Cuticular protein 49Ab	0,08	0,03	0,00
CG8836	FBgn0033726	Cuticular protein 49Ad	0,00	0,01	0,01
CG13338	FBgn0033867	Cuticular protein 50Ca	0,04	0,02	0,01
CG6305	FBgn0033869	Cuticular protein 50Cb	0,08	0,09	0,09
CG10112	FBgn0033942	Cuticular protein 51A	0,08	0,01	0,09
CG9036	FBgn0034499	Cuticular protein 56F	0,24	0,19	0,21
CG18066	FBgn0034517	Cuticular protein 57A	0,00	0,01	0,01
CG4052	FBgn0029811	Cuticular protein 5C	0,00	0,01	0,00
CG13934	FBgn0035279	Cuticular protein 62Ba	0,08	0,05	0,05
CG13935	FBgn0035280	Cuticular protein 62Bb	0,12	0,11	0,04
CG15006	FBgn0035510	Cuticular protein 64Aa	0,08	0,03	0,00
CG15007	FBgn0035511	Cuticular protein 64Ab	0,08	0,02	0,06
CG15008	FBgn0035512	Cuticular protein 64Ac	0,08	0,03	0,00
CG1259	FBgn0035513	Cuticular protein 64Ad	0,04	0,00	0,09
CG34271	FBgn0085300	Cuticular protein 65Ay	0,00	0,00	0,00
CG12330	FBgn0035686	Cuticular protein 65Az	0,08	0,04	0,08
CG8640	FBgn0035735	Cuticular protein 65Ea	0,12	0,04	0,08
CG8638	FBgn0035736	Cuticular protein 65Eb	0,12	0,01	0,14
CG8634	FBgn0035737	Cuticular protein 65Ec	0,00	0,01	0,00
CG7076	FBgn0035875	Cuticular protein 66Cb	0,16	0,07	0,17
CG32029	FBgn0052029	Cuticular protein 66D	0,16	0,04	0,12
CG18348	FBgn0036110	Cuticular protein 67Fb	0,04	0,01	0,04
CG4818	FBgn0036617	Cuticular protein 72Ea	0,04	0,01	0,01
CG12255	FBgn0036618	Cuticular protein 72Eb	0,00	0,01	0,00
CG9665	FBgn0036680	Cuticular protein 73D	0,08	0,37	0,28
CG9283	FBgn0036878	Cuticular protein 76Ba	0,04	0,06	0,03
CG9290	FBgn0036879	Cuticular protein 76Bb	0,08	0,05	0,01
CG9295	FBgn0036880	Cuticular protein 76Bc	0,04	0,02	0,01
CG9299	FBgn0036881	Cuticular protein 76Bd	0,08	0,03	0,00
CG11310	FBgn0037067	Cuticular protein 78Ca	0,00	0,00	0,00
CG7663	FBgn0037068	Cuticular protein 78Cb	0,12	0,04	0,17
CG6240	FBgn0038714	Cuticular protein 92A	0,08	0,03	0,00
CG6131	FBgn0039480	Cuticular protein 97Ea	0,00	0,02	0,01
CG33122	FBgn0015376	cutlet	0,60	0,62	0,40
CG13190	FBgn0260932	cutoff	0,56	0,83	0,47
CG2843	FBgn0031452	Cwc25	0,64	0,39	0,34
CG8727	FBgn0023094	cycle	0,20	0,08	0,13
CG7450	FBgn0004396	Cyclic-AMP response element binding protein A	0,60	0,62	0,49
CG6103	FBgn0014467	Cyclic-AMP response element binding protein B at 17A	0,96	0,98	0,96
CG42701	FBgn0261612	Cyclic-nucleotide-gated ion channel protein	0,16	0,10	0,33
CG5940	FBgn0000404	Cyclin A	0,60	0,14	0,22
CG3510	FBgn0000405	Cyclin B	0,48	0,09	0,21
CG5814	FBgn0015625	Cyclin B3	0,64	0,39	0,38
CG7281	FBgn0004597	Cyclin C	0,84	0,80	0,69
CG9096	FBgn0010315	Cyclin D	0,72	0,43	0,41
CG3938	FBgn0010382	Cyclin E	0,44	0,08	0,23
CG11525	FBgn0039858	Cyclin G	1,00	0,98	0,98
CG7405	FBgn0022936	Cyclin H	0,68	0,56	0,46
CG10308	FBgn0010317	Cyclin J	0,08	0,03	0,04
CG15218	FBgn0025674	Cyclin K	0,84	0,77	0,79
CG6292	FBgn0025455	Cyclin T	0,76	0,96	0,77
CG14939	FBgn0032378	Cyclin Y	0,96	0,96	0,99
CG5072	FBgn0016131	Cyclin-dependent kinase 4	0,96	0,97	0,99
CG8203	FBgn0013762	Cyclin-dependent kinase 5	0,96	0,96	0,97
CG3319	FBgn0263237	Cyclin-dependent kinase 7	0,48	0,19	0,28
CG10572	FBgn0015618	Cyclin-dependent kinase 8	0,72	0,63	0,51
CG5179	FBgn0019949	Cyclin-dependent kinase 9	0,92	0,97	0,86
CG3738	FBgn0010314	Cyclin-dependent kinase subunit 30A	0,60	0,62	0,38
CG9790	FBgn0037613	Cyclin-dependent kinase subunit 85A	0,08	0,46	0,32
CG14028	FBgn0015031	cyclope	0,36	0,75	0,65
CG9916	FBgn0004432	Cyclophilin 1	0,68	0,85	0,55
CG4886	FBgn0028382	cyclophilin-33	0,80	0,92	0,58
CG13892	FBgn0035141	Cyclophilin-like	0,84	0,65	0,58
CG5603	FBgn0032210	cylindromatosis	0,08	0,36	0,33
CG6042	FBgn0038681	Cyp12a4	0,00	0,01	0,00
CG11821	FBgn0038680	Cyp12a5	0,00	0,00	0,00
CG15077	FBgn0034387	Cyp12b2	0,00	0,01	0,04
CG33503	FBgn0053503	Cyp12d1-d	0,04	0,03	0,19
CG14680	FBgn0037817	Cyp12e1	0,00	0,00	0,00
CG8864	FBgn0028940	Cyp28a5	0,00	0,00	0,03
CG1895	FBgn0030339	Cyp28c1	0,00	0,03	0,08
CG10833	FBgn0031689	Cyp28d1	0,00	0,02	0,03
CG6081	FBgn0031688	Cyp28d2	0,00	0,03	0,05
CG8587	FBgn0033753	Cyp301a1	0,24	0,04	0,13
CG4163	FBgn0001992	Cyp303a1	0,04	0,02	0,04
CG8733	FBgn0036910	Cyp305a1	0,48	0,67	0,63
CG6585	FBgn0030949	Cyp308a1	0,00	0,02	0,00
CG18559	FBgn0041337	Cyp309a2	0,00	0,06	0,20
CG1488	FBgn0030367	Cyp311a1	0,08	0,02	0,06
CG3360	FBgn0038236	Cyp313a1	0,00	0,02	0,00
CG10094	FBgn0038006	Cyp313a2	0,00	0,00	0,00
CG6802	FBgn0038076	Cyp313a4	0,12	0,03	0,07
CG15807	FBgn0038005	Cyp313a5	0,00	0,00	0,00
CG9716	FBgn0037601	Cyp313b1	0,00	0,00	0,03
CG8540	FBgn0035790	Cyp316a1	0,00	0,00	0,03
CG1786	FBgn0030369	Cyp318a1	0,04	0,00	0,01
CG18377	FBgn0033524	Cyp49a1	0,16	0,01	0,16
CG8302	FBgn0034053	Cyp4aa1	0,28	0,10	0,23
CG17970	FBgn0031694	Cyp4ac2	0,00	0,00	0,00
CG14031	FBgn0031695	Cyp4ac3	0,00	0,01	0,01
CG3540	FBgn0023541	Cyp4d14	0,00	0,01	0,04
CG16761	FBgn0035344	Cyp4d20	0,00	0,02	0,00
CG6730	FBgn0031925	Cyp4d21	0,04	0,02	0,09
CG11715	FBgn0030304	Cyp4g15	0,56	0,96	0,45
CG1944	FBgn0033395	Cyp4p2	0,00	0,01	0,07
CG9081	FBgn0030615	Cyp4s3	0,04	0,01	0,06
CG2397	FBgn0033304	Cyp6a13	0,12	0,01	0,42
CG8687	FBgn0033302	Cyp6a14	0,00	0,01	0,16
CR14753	FBgn0033303	Cyp6a15Psi	0,00	0,08	0,17
CR7249	FBgn0031726	Cyp6a16Psi	0,36	0,35	0,29
CG10243	FBgn0033979	Cyp6a19	0,08	0,02	0,03
CG10245	FBgn0033980	Cyp6a20	0,00	0,03	0,09
CG10240	FBgn0013773	Cyp6a22	0,36	0,04	0,13
CG12800	FBgn0039006	Cyp6d4	0,04	0,01	0,16
CG8859	FBgn0033696	Cyp6g2	0,04	0,14	0,21
CR31621	FBgn0041336	Cyp6t2Psi	0,44	0,87	0,71
CG8457	FBgn0033697	Cyp6t3	0,04	0,03	0,13
CG3567	FBgn0033121	Cyp6u1	0,72	0,95	0,76
CG1829	FBgn0031126	Cyp6v1	0,32	0,16	0,23
CG8345	FBgn0033065	Cyp6w1	0,00	0,00	0,00
CG11466	FBgn0038037	Cyp9f2	0,00	0,01	0,03
CR17875	FBgn0038034	Cyp9f3Psi	0,04	0,03	0,20
CG17577	FBgn0033775	Cyp9h1	0,04	0,01	0,03
CG15335	FBgn0030001	cypher	0,16	0,04	0,15
CG1753	FBgn0031148	Cystathionine beta-synthase	0,72	0,55	0,62
CG8050	FBgn0004629	Cystatin-like	0,60	0,14	0,30
CG6692	FBgn0013770	Cysteine proteinase-1	0,68	0,80	0,70
CG8431	FBgn0027091	Cysteinyl-tRNA synthetase	0,72	0,94	0,69
CG2140	FBgn0264294	Cytochrome b5	0,72	0,69	0,71
CG13263	FBgn0086907	Cytochrome c distal	0,00	0,04	0,00
CG6022	FBgn0038925	Cytochrome c heme lyase	0,52	0,97	0,72
CG10664	FBgn0032833	Cytochrome c oxidase subunit IV	0,32	0,60	0,46
CG14724	FBgn0019624	Cytochrome c oxidase subunit Va	0,28	0,58	0,41
CG11015	FBgn0031830	Cytochrome c oxidase subunit Vb	0,36	0,65	0,54
CG14235	FBgn0031066	Cytochrome c oxidase subunit VIb	0,36	0,70	0,57
CG2249	FBgn0040773	Cytochrome c oxidase subunit VIIc	0,52	0,76	0,66
CG7181	FBgn0263911	Cytochrome c oxidase subunit VIII	0,28	0,67	0,56
CG17903	FBgn0000409	Cytochrome c proximal	0,19	0,19	0,18
CG11567	FBgn0015623	Cytochrome P450 reductase	0,88	0,79	0,69
CG6816	FBgn0010383	Cytochrome P450-18a1	0,12	0,04	0,22
CG10755	FBgn0015036	Cytochrome P450-4ae1	0,84	0,89	0,80
CG2062	FBgn0015034	Cytochrome P450-4e1	0,16	0,20	0,16
CG10241	FBgn0015714	Cytochrome P450-6a17	0,00	0,01	0,10
CG9438	FBgn0000473	Cytochrome P450-6a2	0,00	0,01	0,01
CG10246	FBgn0013771	Cytochrome P450-6a9	0,00	0,01	0,06
CG4485	FBgn0015038	Cytochrome P450-9b1	0,04	0,01	0,13
CG3616	FBgn0015040	Cytochrome P450-9c1	0,12	0,02	0,09
CG5450	FBgn0026141	Cytoplasmic dynein light chain 2	0,00	0,04	0,00
CG5020	FBgn0020503	Cytoplasmic linker protein 190	0,56	0,61	0,38
CG9745	FBgn0000412	D1 chromosomal protein	0,80	0,86	0,61
CG13400	FBgn0027490	D12	0,60	0,40	0,30
CG10269	FBgn0022935	D19A	0,92	0,95	0,85
CG10270	FBgn0022699	D19B	1,00	0,93	0,98
CG2682	FBgn0033015	d4	0,84	0,76	0,71
CG1772	FBgn0010316	dacapo	0,28	0,01	0,11
CG42840	FBgn0262029	dachs	0,00	0,04	0,10
CG4952	FBgn0005677	dachshund	0,60	0,78	0,77
CG17941	FBgn0000497	dachsous	0,76	0,91	0,45
CG6092	FBgn0028833	Dak1	0,92	0,70	0,63
CG7055	FBgn0030093	dalao	0,68	0,30	0,42
CG8374	FBgn0016792	dalmatian	0,56	0,27	0,30
CG42320	FBgn0259220	Darkener of apricot	0,88	0,95	0,93
CG1044	FBgn0016794	daughter of sevenless	0,76	0,73	0,60
CG5102	FBgn0000413	daughterless	0,92	0,92	0,82
CG5201	FBgn0020493	Daughters against dpp	1,00	0,97	0,97
CG14387	FBgn0038089	davis-cup	0,00	0,04	0,00
CG16987	FBgn0031461	dawdle	0,20	0,04	0,17
CG9537	FBgn0031820	Daxx-like protein	0,88	0,97	0,92
CG42234	FBgn0261723	Dbx	0,52	0,40	0,56
CG12759	FBgn0010220	DEAD box protein 45A	0,88	0,76	0,94
CG9680	FBgn0004556	Dead box protein 73D	0,84	0,43	0,55
CG17023	FBgn0024804	Dead box protein 80	1,00	0,75	0,76
CG6560	FBgn0038916	dead end	0,00	0,03	0,09
CG9054	FBgn0015075	Dead-box-1	0,88	0,95	0,58
CG4193	FBgn0011761	deadhead	0,08	0,02	0,02
CG9252	FBgn0086251	deadlock	0,12	0,04	0,06
CG8704	FBgn0010109	deadpan	0,44	0,17	0,30
CG18188	FBgn0033659	Death associated molecule related to Mch2	0,00	0,00	0,01
CG5370	FBgn0010501	Death caspase-1	0,76	0,83	0,57
CG33134	FBgn0029131	death executioner Bcl-2 homologue	0,20	0,18	0,20
CG7486	FBgn0020381	Death related ced-3/Nedd2-like protein	0,52	0,67	0,70
CG32666	FBgn0052666	Death-associated protein kinase related	1,00	0,98	0,98
CG11371	FBgn0067779	debra	1,00	0,99	0,99
CG9885	FBgn0000490	decapentaplegic	0,84	0,97	0,84
CG11183	FBgn0034921	Decapping protein 1	0,88	0,90	0,76
CG6169	FBgn0036534	Decapping protein 2	1,00	0,95	0,98
CG2207	FBgn0022893	Decondensation factor 31	0,76	0,76	0,59
CG3093	FBgn0000482	deep orange	0,96	0,98	0,98
CG12390	FBgn0015582	defective in the avoidance of repellents	0,56	0,85	0,56
CG13439	FBgn0040726	defective proboscis extension response	0,92	0,99	0,81
CG5799	FBgn0020307	defective proventriculus	0,80	0,92	0,78
CG31623	FBgn0023090	defective transmitter release	0,00	0,03	0,05
CG18176	FBgn0036038	deflated	0,76	0,64	0,57
CG2189	FBgn0000439	Deformed	0,84	0,77	0,60
CG8567	FBgn0013799	Deformed epidermal autoregulatory factor-1	0,96	0,99	0,99
CG2711	FBgn0000520	deformed wings	0,72	0,46	0,66
CG10981	FBgn0037384	degringolade	0,52	0,51	0,48
CG5935	FBgn0026533	Dek	0,80	0,70	0,55
CG3619	FBgn0000463	Delta	0,52	0,87	0,40
CG7145	FBgn0037138	delta-1-Pyrroline-5-carboxylate dehydrogenase 1	0,40	0,51	0,34
CG33092	FBgn0053092	delta-1-Pyrroline-5-carboxylate dehydrogenase 2	0,00	0,05	0,05
CG14813	FBgn0028969	delta-coatomer protein	0,80	0,62	0,83
CG3929	FBgn0000524	deltex	0,48	0,27	0,39
CG1021	FBgn0037443	Dementin	1,00	0,99	0,99
CG12029	FBgn0263239	dendritic arbor reduction 1	0,36	0,23	0,37
CG8493	FBgn0033716	Deneddylase 1	0,84	0,96	0,87
CG7780	FBgn0000477	Deoxyribonuclease II	0,40	0,15	0,46
CG5452	FBgn0022338	deoxyribonucleoside kinase	0,68	0,20	0,34
CG4584	FBgn0250837	Deoxyuridine triphosphatase	0,68	0,26	0,35
CG1939	FBgn0037469	Dephospho-CoA kinase	0,96	0,94	0,94
CG3915	FBgn0033791	Derailed 2	0,68	0,95	0,88
CG10908	FBgn0031376	Derlin-1	0,88	0,89	0,82
CG14899	FBgn0038438	Derlin-2	0,76	0,88	0,56
CG5887	FBgn0086687	desat1	0,04	0,03	0,13
CG5925	FBgn0043043	desat2	0,04	0,18	0,23
CG14686	FBgn0037832	Desiccate	0,32	0,38	0,54
CG12265	FBgn0264291	Deterin	0,68	0,67	0,46
CG5729	FBgn0027836	Dgp-1	0,96	0,99	0,98
CG6224	FBgn0040230	diablo	1,00	0,98	0,98
CG34361	FBgn0085390	Diacyl glycerol kinase	0,96	0,98	0,85
CG8657	FBgn0020930	Diacyl glycerol kinase epsilon	0,92	0,92	0,83
CG31713	FBgn0051713	diadenosine tetraphosphate hydrolase	0,92	0,71	0,72
CG1768	FBgn0011202	diaphanous	1,00	0,95	0,88
CG8627	FBgn0010387	Diazepam-binding inhibitor	0,00	0,01	0,02
CG8790	FBgn0027610	Dicarboxylate carrier 1	0,04	0,34	0,31
CG4323	FBgn0038797	Dicarboxylate carrier 2	0,00	0,03	0,00
CG11196	FBgn0033248	Dicarboxylate carrier 3	0,00	0,05	0,00
CG18363	FBgn0036808	Dicarboxylate carrier 4	0,00	0,03	0,00
CG4792	FBgn0039016	Dicer-1	0,76	0,80	0,57
CG6493	FBgn0034246	Dicer-2	1,00	0,95	0,75
CG5893	FBgn0000411	Dichaete	0,64	0,53	0,45
CG11501	FBgn0039666	Diedel	0,00	0,31	0,33
CG34329	FBgn0085358	Diedel 3	0,00	0,13	0,06
CG12342	FBgn0086898	diego	1,00	0,94	0,98
CG14887	FBgn0004087	Dihydrofolate reductase	0,56	0,60	0,46
CG9741	FBgn0000447	Dihydroorotate dehydrogenase	0,88	0,70	0,63
CG4665	FBgn0035964	Dihydropteridine reductase	0,00	0,03	0,05
CG18143	FBgn0261436	Dihydropterin deaminase	0,60	0,91	0,50
CG4625	FBgn0040212	Dihydroxyacetone phosphate acyltransferase	0,92	0,98	0,97
CG42799	FBgn0261934	dikar	1,00	0,99	0,99
CG1625	FBgn0033447	dilatory	0,64	0,77	0,44
CG2146	FBgn0261397	dilute class unconventional myosin	0,20	0,59	0,29
CG18041	FBgn0039710	dim gamma-tubulin 1	0,84	0,70	0,65
CG16969	FBgn0032390	dim gamma-tubulin 2	0,76	0,50	0,54
CG3221	FBgn0034569	dim gamma-tubulin 3	0,32	0,22	0,32
CG4865	FBgn0026085	dim gamma-tubulin 4	0,52	0,16	0,32
CG8828	FBgn0033740	dim gamma-tubulin 5	0,56	0,17	0,20
CG11881	FBgn0039638	dim gamma-tubulin 6	0,72	0,28	0,29
CG3058	FBgn0031601	Dim1	0,96	0,97	0,91
CG10798	FBgn0262656	diminutive	0,84	0,57	0,55
CG8667	FBgn0023091	dimmed	0,56	0,76	0,73
CG9285	FBgn0000454	Dipeptidase B	0,08	0,09	0,13
CG5663	FBgn0000455	Dipeptidase C	0,16	0,15	0,37
CG7415	FBgn0037580	Dipeptidyl aminopeptidase III	0,36	0,75	0,34
CG31289	FBgn0024558	Diphthamide methyltransferase	0,64	0,55	0,31
CG12763	FBgn0004240	Diptericin	0,00	0,01	0,00
CG6413	FBgn0039183	Dis3	0,88	0,54	0,69
CG1616	FBgn0015929	disc proliferation abnormal	0,60	0,56	0,44
CG17686	FBgn0024807	DISCO Interacting Protein 1	0,92	0,99	0,97
CG7020	FBgn0024806	DISCO Interacting Protein 2	1,00	0,98	0,97
CG33531	FBgn0053531	Discoidin domain receptor	0,44	0,85	0,76
CG9908	FBgn0000459	disconnected	0,88	0,89	0,80
CG6157	FBgn0015926	discontinuous actin hexagon	0,56	0,06	0,21
CG32577	FBgn0042650	disco-related	0,64	0,93	0,77
CG1725	FBgn0001624	discs large 1	0,96	0,96	0,98
CG32315	FBgn0024510	discs lost	0,80	0,80	0,69
CG2048	FBgn0002413	discs overgrown	0,68	0,62	0,63
CG12028	FBgn0000449	disembodied	0,13	0,60	0,30
CG18361	FBgn0000499	dishevelled	0,84	0,83	0,81
CG14622	FBgn0025641	Dishevelled Associated Activator of Morphogenesis	0,80	0,84	0,80
CG7098	FBgn0030891	diskette	0,84	0,80	0,71
CG2019	FBgn0029088	dispatched	0,92	0,98	0,87
CG9019	FBgn0015381	dissatisfaction	0,64	0,70	0,68
CG11849	FBgn0039286	distal antenna	0,13	0,24	0,28
CG13651	FBgn0039283	distal antenna-related	0,40	0,15	0,24
CG3629	FBgn0000157	Distal-less	0,24	0,67	0,52
CG5634	FBgn0039528	distracted	0,88	0,98	0,86
CG13094	FBgn0032048	Diuretic hormone 31	0,20	0,64	0,23
CG32843	FBgn0052843	Diuretic hormone 31 receptor 1	0,36	0,86	0,56
CG8348	FBgn0012344	Diuretic hormone 44	0,36	0,77	0,35
CG8422	FBgn0033932	Diuretic hormone 44 receptor 1	0,68	0,99	0,91
CG12370	FBgn0033744	Diuretic hormone 44 receptor 2	0,52	0,16	0,47
CG4974	FBgn0263930	division abnormally delayed	0,92	0,92	0,82
CG6646	FBgn0033885	DJ-1alpha	0,00	0,09	0,09
CG1349	FBgn0039802	dj-1beta	0,68	0,49	0,49
CG11132	FBgn0034537	DMAP1	0,84	0,86	0,79
CG9414	FBgn0028406	DNA fragmentation factor-related protein 4	0,16	0,46	0,35
CG5602	FBgn0262619	DNA ligase I	0,52	0,37	0,28
CG17227	FBgn0038035	DNA ligase III	0,92	0,95	0,73
CG6349	FBgn0259113	DNA polymerase alpha 180kD	0,44	0,62	0,35
CG7108	FBgn0011762	DNA polymerase alpha 50kD	0,60	0,28	0,35
CG5553	FBgn0259676	DNA polymerase alpha 60kD	0,60	0,52	0,40
CG5923	FBgn0005696	DNA polymerase alpha 73kD	0,40	0,22	0,25
CG6768	FBgn0264326	DNA polymerase epsilon	0,48	0,58	0,36
CG33650	FBgn0004407	DNA polymerase gamma 35kD	0,92	0,69	0,75
CG3189	FBgn0033083	DNA polymerase interacting tpr containing protein of 47kD	0,88	0,70	0,63
CG5838	FBgn0015664	DNA replication-related element factor	0,72	0,82	0,46
CG9828	FBgn0032474	DnaJ homolog	0,04	0,17	0,22
CG10578	FBgn0263106	DnaJ-like-1	0,96	0,96	0,96
CG8863	FBgn0038145	DnaJ-like-2	0,84	0,99	0,75
CG42567	FBgn0260775	DnaJ-like-60	0,24	0,21	0,49
CG7143	FBgn0037141	DNApol-eta	0,48	0,27	0,29
CG7602	FBgn0037554	DNApol-iota	0,68	0,51	0,59
CG5949	FBgn0263600	DNA-polymerase-delta	0,20	0,10	0,13
CG6627	FBgn0027453	DNZDHHC/NEW1 zinc finger protein 11	0,92	0,95	0,99
CG5170	FBgn0027835	Dodeca-satellite-binding protein 1	0,88	0,86	0,89
CG17051	FBgn0015379	dodo	0,88	0,84	0,69
CG14226	FBgn0043903	domeless	0,76	0,76	0,53
CG9696	FBgn0020306	domino	0,84	0,94	0,85
CG1980	FBgn0019828	don juan	0,00	0,02	0,00
CG1984	FBgn0037463	don juan like	0,00	0,02	0,00
CG10697	FBgn0000422	Dopa decarboxylase	0,04	0,03	0,01
CG33517	FBgn0053517	Dopamine 2-like receptor	0,64	0,98	0,91
CG3318	FBgn0019643	Dopamine N acetyltransferase	0,04	0,20	0,37
CG9652	FBgn0011582	Dopamine receptor	0,64	0,95	0,64
CG18741	FBgn0015129	Dopamine receptor 2	0,44	0,96	0,77
CG8380	FBgn0034136	Dopamine transporter	0,36	0,30	0,58
CG18314	FBgn0035538	Dopamine/Ecdysteroid receptor	0,84	0,99	0,84
CG5560	FBgn0030607	doppelganger von brummer	0,44	0,11	0,19
CG2788	FBgn0015663	Dorothy	0,40	0,36	0,48
CG6667	FBgn0260632	dorsal	0,64	0,84	0,68
CG15367	FBgn0040467	Dorsal interacting protein 1	0,64	0,86	0,51
CG9771	FBgn0040466	Dorsal interacting protein 2	0,84	0,71	0,61
CG12767	FBgn0040465	Dorsal interacting protein 3	0,80	0,84	0,86
CG12223	FBgn0011764	Dorsal switch protein 1	0,84	0,94	0,73
CG6794	FBgn0011274	Dorsal-related immunity factor	0,36	0,10	0,58
CG5133	FBgn0028789	Dorsocross1	0,64	0,93	0,46
CG5187	FBgn0035956	Dorsocross2	0,44	0,84	0,47
CG5093	FBgn0035954	Dorsocross3	0,40	0,93	0,45
CG8171	FBgn0000996	double parked	0,72	0,46	0,39
CG42247	FBgn0259099	Doublecortin-domain-containing echinoderm-microtubule-associated protein ortholog	0,32	0,20	0,49
CG11094	FBgn0000504	doublesex	0,00	0,03	0,06
CG32159	FBgn0261799	doublesex cognate 73A	0,08	0,02	0,07
CG15749	FBgn0030477	doublesex-Mab related 11E	0,07	0,56	0,26
CG5737	FBgn0038851	doublesex-Mab related 93B	0,76	0,88	0,77
CG15504	FBgn0039683	doublesex-Mab related 99B	0,48	0,07	0,29
CG17559	FBgn0024245	doughnut on 2	0,76	0,79	0,51
CG15267	FBgn0028862	down and out	0,96	0,99	0,95
CG17800	FBgn0033159	Down syndrome cell adhesion molecule	0,96	0,99	0,93
CG42256	FBgn0263218	Down syndrome cell adhesion molecule 2	0,12	0,29	0,22
CG31190	FBgn0261046	Down syndrome cell adhesion molecule 3	0,40	0,68	0,69
CG42330	FBgn0263219	Down syndrome cell adhesion molecule 4	0,72	0,96	0,88
CG2079	FBgn0029944	Downstream of kinase	0,92	0,96	0,92
CG15793	FBgn0010269	Downstream of raf1	0,52	0,70	0,44
CG6033	FBgn0004638	downstream of receptor kinase	0,92	0,89	0,66
CG4654	FBgn0011763	DP transcription factor	0,84	0,84	0,66
CG32057	FBgn0052057	dpr10	0,84	0,99	0,94
CG33202	FBgn0053202	dpr11	0,88	0,99	0,78
CG34385	FBgn0085414	dpr12	1,00	0,97	0,86
CG33996	FBgn0034286	dpr13	0,76	0,99	0,94
CG10946	FBgn0029974	dpr14	0,96	1,00	0,91
CG10095	FBgn0037993	dpr15	0,92	0,99	0,88
CG12591	FBgn0037295	dpr16	0,12	0,58	0,35
CG31361	FBgn0051361	dpr17	0,00	0,19	0,08
CG14948	FBgn0030723	dpr18	0,88	1,00	0,79
CG13140	FBgn0032233	dpr19	0,96	0,99	0,92
CG12191	FBgn0035170	dpr20	0,96	1,00	0,86
CG33516	FBgn0053516	dpr3	0,96	1,00	0,53
CG33512	FBgn0053512	dpr4	1,00	1,00	0,92
CG5308	FBgn0037908	dpr5	0,64	0,97	0,85
CG14162	FBgn0040823	dpr6	0,32	0,06	0,13
CG33481	FBgn0053481	dpr7	0,84	0,97	0,82
CG32600	FBgn0052600	dpr8	1,00	1,00	0,95
CG33485	FBgn0038282	dpr9	0,96	1,00	0,96
CG6444	FBgn0032293	Dpy-30-like 1	0,80	0,56	0,65
CG11591	FBgn0035491	Dpy-30-like 2	0,00	0,03	0,00
CG2086	FBgn0027594	draper	0,60	0,83	0,88
CG1828	FBgn0002183	dre4	0,72	0,70	0,54
CG3727	FBgn0010583	dreadlocks	1,00	0,98	1,00
CG7863	FBgn0033051	dream	0,08	0,06	0,24
CG1975	FBgn0028408	Drep2	0,64	0,21	0,38
CG4258	FBgn0020305	dribble	0,84	0,51	0,78
CG6440	FBgn0011581	Dromyosuppressin	0,20	0,79	0,21
CG8985	FBgn0035331	Dromyosuppressin receptor 1	0,80	0,98	0,91
CG43745	FBgn0264002	Dromyosuppressin receptor 2	0,72	0,98	0,76
CG3365	FBgn0020304	drongo	0,88	0,73	0,74
CG1897	FBgn0000492	Drop	0,60	0,53	0,59
CG33968	FBgn0260006	drop dead	0,12	0,04	0,10
CG8730	FBgn0026722	drosha	0,84	0,60	0,65
CG10816	FBgn0010388	Drosocin	0,00	0,01	0,00
CG32279	FBgn0052279	drosomycin-2	0,00	0,01	0,00
CG32283	FBgn0052283	drosomycin-3	0,00	0,03	0,00
CG32282	FBgn0052282	drosomycin-4	0,00	0,02	0,01
CG32268	FBgn0052268	drosomycin-6	0,00	0,01	0,00
CG32274	FBgn0052274	Drosomycin-like	0,00	0,02	0,01
CG18090	FBgn0000500	Drosulfakinin	0,16	0,33	0,16
CG10016	FBgn0024244	drumstick	0,68	0,96	0,85
CG3131	FBgn0031464	Dual oxidase	0,44	0,60	0,46
CG33495	FBgn0250832	Ductus ejaculatorius peptide 99B	0,00	0,02	0,00
CG33196	FBgn0053196	dumpy	0,44	0,23	0,53
CG9355	FBgn0004511	dusky	0,04	0,02	0,05
CG15013	FBgn0066365	dusky-like	0,16	0,02	0,09
CG10846	FBgn0040228	dynactin-subunit-p25	0,92	0,94	0,87
CG3210	FBgn0026479	Dynamin related protein 1	0,92	0,97	0,84
CG8269	FBgn0021825	Dynamitin	0,96	0,98	0,94
CG7507	FBgn0261797	Dynein heavy chain 64C	0,68	0,97	0,67
CG7092	FBgn0013809	Dynein heavy chain at 16F	0,00	0,05	0,05
CG5526	FBgn0013810	Dynein heavy chain at 36C	0,00	0,07	0,15
CG15804	FBgn0013811	Dynein heavy chain at 62B	0,00	0,09	0,10
CG1842	FBgn0013813	Dynein heavy chain at 89D	0,00	0,05	0,10
CG3723	FBgn0013812	Dynein heavy chain at 93AB	0,92	0,97	0,83
CG7051	FBgn0263988	Dynein intermediate chain at 61B	0,00	0,06	0,06
CG12363	FBgn0024432	Dynein light chain 90F	0,88	0,93	0,96
CG40478	FBgn0027101	Dyrk3	0,96	0,98	0,84
CG43749	FBgn0264006	Dyscronic	0,68	0,98	0,88
CG32474	FBgn0039411	dysfusion	0,60	0,90	0,43
CG8529	FBgn0033739	Dystrobrevin-like	1,00	0,99	1,00
CG18250	FBgn0034072	Dystroglycan	0,80	0,98	0,95
CG6104	FBgn0002592	E(spl) region transcript m2	0,52	0,07	0,30
CG8346	FBgn0002609	E(spl) region transcript m3	0,28	0,01	0,11
CG6099	FBgn0002629	E(spl) region transcript m4	0,28	0,79	0,33
CG6096	FBgn0002631	E(spl) region transcript m5	0,16	0,79	0,26
CG8354	FBgn0002632	E(spl) region transcript m6	0,24	0,05	0,15
CG8361	FBgn0002633	E(spl) region transcript m7	0,32	0,13	0,27
CG8337	FBgn0002732	E(spl) region transcript malpha	0,44	0,31	0,31
CG14548	FBgn0002733	E(spl) region transcript mbeta	0,68	0,64	0,44
CG8328	FBgn0002734	E(spl) region transcript mdelta	0,36	0,71	0,32
CG8333	FBgn0002735	E(spl) region transcript mgamma	0,28	0,42	0,22
CG6376	FBgn0011766	E2F transcription factor	0,92	0,94	0,78
CG1071	FBgn0024371	E2F transcription factor 2	0,84	0,75	0,70
CG9930	FBgn0008646	E5	0,36	0,33	0,36
CG12756	FBgn0035624	Eaf6	0,92	0,92	1,00
CG7383	FBgn0000560	eagle	0,00	0,09	0,13
CG5076	FBgn0011589	eag-like K[+] channel	0,76	0,65	0,49
CG3327	FBgn0020445	Early gene at 23	0,12	0,15	0,17
CG17033	FBgn0036546	early girl	0,92	0,84	0,89
CG31670	FBgn0031375	earmuff	0,96	0,96	0,78
CG3371	FBgn0035153	earthbound 1	0,84	0,81	0,82
CG3525	FBgn0000536	easily shocked	0,84	0,99	0,90
CG4920	FBgn0000533	easter	0,64	0,38	0,33
CG3265	FBgn0027066	Eb1	0,92	0,96	0,74
CG4063	FBgn0263933	ebi	0,72	0,51	0,64
CG3331	FBgn0000527	ebony	0,00	0,02	0,00
CG32099	FBgn0052099	ebony activating protein	0,12	0,09	0,17
CG18105	FBgn0028738	Ecdysis triggering hormone	0,84	0,82	0,80
CG1765	FBgn0000546	Ecdysone receptor	0,96	0,92	0,88
CG7673	FBgn0000551	Ecdysone-dependent gene 78E	0,00	0,01	0,00
CG2345	FBgn0000552	Ecdysone-dependent gene 84A	0,00	0,01	0,00
CG16931	FBgn0004588	Ecdysone-induced gene 71Ea	0,00	0,01	0,00
CG7608	FBgn0004590	Ecdysone-induced gene 71Ec	0,04	0,01	0,00
CG7350	FBgn0004591	Ecdysone-induced gene 71Ed	0,04	0,01	0,00
CG7599	FBgn0004593	Ecdysone-induced gene 71Ef	0,04	0,01	0,01
CG7336	FBgn0004594	Ecdysone-induced gene 71Eg	0,04	0,01	0,00
CG7266	FBgn0000565	Ecdysone-induced protein 28/29kD	0,08	0,03	0,21
CG10579	FBgn0005640	Ecdysone-induced protein 63E	0,96	0,99	0,99
CG15855	FBgn0004910	Ecdysone-induced protein 63F 1	0,24	0,06	0,22
CR32265	FBgn0004911	Ecdysone-induced protein 63F 2	0,24	0,36	0,26
CG32180	FBgn0000567	Ecdysone-induced protein 74EF	0,00	0,03	0,07
CG8127	FBgn0000568	Ecdysone-induced protein 75B	0,16	0,38	0,38
CG18023	FBgn0004865	Ecdysone-induced protein 78C	0,04	0,03	0,05
CG18389	FBgn0264490	Ecdysone-induced protein 93F	0,00	0,01	0,00
CG32356	FBgn0001253	Ecdysone-inducible gene E1	0,08	0,02	0,10
CG1934	FBgn0001254	Ecdysone-inducible gene E2	0,04	0,03	0,12
CG2723	FBgn0001255	Ecdysone-inducible gene E3	0,00	0,02	0,00
CG10717	FBgn0001256	Ecdysone-inducible gene L1	0,12	0,03	0,09
CG15009	FBgn0001257	Ecdysone-inducible gene L2	0,68	0,93	0,54
CG10160	FBgn0001258	Ecdysone-inducible gene L3	0,04	0,02	0,11
CG5714	FBgn0000543	ecdysoneless	1,00	0,98	0,83
CG12676	FBgn0000547	echinoid	0,88	0,98	0,96
CG2904	FBgn0000542	echinus	0,96	0,98	0,94
CG33104	FBgn0069242	eclair	0,88	0,67	0,70
CG5400	FBgn0000564	Eclosion hormone	0,00	0,01	0,00
CG8598	FBgn0035766	eco	0,60	0,41	0,34
CG10610	FBgn0028436	ECSIT	0,96	0,74	0,76
CG43119	FBgn0262579	Ect4	0,48	0,39	0,44
CG30104	FBgn0050104	Ecto-5'-nucleotidase 2	0,00	0,05	0,06
CG6611	FBgn0000451	ectodermal	0,16	0,03	0,07
CG3810	FBgn0023511	Edem1	0,96	0,95	0,88
CG5682	FBgn0032480	Edem2	0,96	0,94	0,84
CG4912	FBgn0032198	eEF1delta	0,84	0,70	0,73
CG6382	FBgn0020443	Ef1alpha-like factor	0,92	0,93	0,89
CG11901	FBgn0029176	Ef1gamma	0,96	0,80	0,77
CG31158	FBgn0051158	Efa6 pleckstrin and Sec7 domain containing	0,84	0,98	0,82
CG7425	FBgn0011217	effete	0,96	0,98	0,94
CG8959	FBgn0030691	EFHC1 homologue 1	0,00	0,06	0,07
CG11048	FBgn0034487	EFHC1 homologue 2	0,16	0,51	0,74
CG9841	FBgn0034627	EfSec	0,92	0,91	0,71
CG4051	FBgn0000562	egalitarian	0,68	0,90	0,72
CG6542	FBgn0027506	Egg-derived tyrosine phosphatase	0,84	0,91	0,89
CG9659	FBgn0001404	egghead	0,96	0,99	0,97
CG12196	FBgn0086908	eggless	0,76	0,66	0,56
CG7883	FBgn0039726	eIF2B-alpha	0,96	0,56	0,52
CG2677	FBgn0024996	eIF2B-beta	0,96	0,66	0,63
CG10315	FBgn0034858	eIF2B-delta	0,88	0,96	0,85
CG3806	FBgn0023512	eIF2B-epsilon	0,92	0,82	0,91
CG8190	FBgn0034029	eIF2B-gamma	0,96	0,80	0,80
CG9805	FBgn0037249	eIF3-S10	0,92	0,94	0,93
CG4954	FBgn0034258	eIF3-S8	0,88	0,85	0,88
CG4878	FBgn0034237	eIF3-S9	0,88	0,91	0,96
CG7483	FBgn0037573	eIF4AIII	0,80	0,62	0,74
CG8023	FBgn0035860	eIF4E-3	0,04	0,09	0,09
CG10124	FBgn0035709	eIF4E-4	0,00	0,04	0,00
CG8277	FBgn0035823	eIF4E-5	0,00	0,03	0,00
CG1442	FBgn0039622	eIF4E-6	0,00	0,02	0,04
CG9177	FBgn0030719	eIF5	1,00	0,99	0,98
CG3186	FBgn0034967	eIF-5A	0,96	0,93	0,91
CG10840	FBgn0026259	eIF5B	0,96	0,80	0,66
CG17611	FBgn0034915	eIF6	0,44	0,73	0,55
CG7594	FBgn0014848	Eig71Eh	0,00	0,01	0,00
CG7327	FBgn0014849	Eig71Ei	0,00	0,01	0,00
CG7588	FBgn0014850	Eig71Ej	0,04	0,01	0,01
CG7325	FBgn0014851	Eig71Ek	0,04	0,01	0,00
CG12919	FBgn0033483	eiger	0,92	0,64	0,73
CG5345	FBgn0000566	Eip55E	0,56	0,26	0,47
CG7021	FBgn0013949	Elastin-like	0,20	0,41	0,35
CG4220	FBgn0004858	elbow B	0,56	0,76	0,76
CG32185	FBgn0052185	elevated during infection	0,00	0,01	0,00
CG15150	FBgn0032660	elfless	0,00	0,02	0,00
CG11166	FBgn0033166	ELL-associated factor	0,96	0,99	0,99
CG11801	FBgn0036128	Elongase 68beta	0,04	0,00	0,02
CG16905	FBgn0037762	elongase F	0,00	0,01	0,05
CG6341	FBgn0028737	Elongation factor 1 beta	0,92	0,66	0,70
CG1873	FBgn0000557	Elongation factor 1alpha100E	0,04	0,03	0,02
CG8280	FBgn0000556	Elongation factor 1alpha48D	0,96	0,47	0,63
CG2238	FBgn0000559	Elongation factor 2b	0,96	0,79	0,83
CG31159	FBgn0051159	Elongation Factor G2	0,96	0,83	0,96
CG6050	FBgn0024556	Elongation factor Tu mitochondrial	0,68	0,81	0,73
CG10535	FBgn0037926	Elongator complex protein 1	0,92	0,88	0,90
CG11887	FBgn0033540	Elongator complex protein 2	0,92	0,75	0,82
CG15433	FBgn0031604	Elongator complex protein 3	0,88	0,64	0,74
CG6755	FBgn0039066	Elongin A	0,84	0,84	0,77
CG4204	FBgn0023212	Elongin B	0,96	0,96	0,89
CG9291	FBgn0023211	Elongin C	0,96	0,95	0,90
CG13387	FBgn0020497	embargoed	0,76	0,74	0,57
CG4262	FBgn0260400	embryonic lethal abnormal vision	0,56	0,32	0,50
CG2988	FBgn0000576	empty spiracles	0,64	0,90	0,57
CG15112	FBgn0000578	enabled	0,96	0,99	0,99
CG10847	FBgn0004875	encore	0,52	0,87	0,73
CG8862	FBgn0033690	Endonuclease G	0,88	0,91	0,85
CG4930	FBgn0028515	Endonuclease G inhibitor	0,24	0,28	0,39
CG9834	FBgn0034433	endophilin B	0,92	0,99	0,95
CG1333	FBgn0261274	Endoplasmic reticulum oxidoreductin-1-like	0,24	0,23	0,31
CG12753	FBgn0038427	endosomal maturation defective	0,92	0,97	0,99
CG6513	FBgn0061515	endosulfine	0,80	0,91	0,47
CG9015	FBgn0000577	engrailed	0,48	0,87	0,51
CG4399	FBgn0261954	enhanced adult sensory threshold	0,84	0,87	0,75
CG32346	FBgn0000541	Enhancer of bithorax	0,92	0,95	0,98
CG6311	FBgn0036735	Enhancer of decapping 3	0,68	0,55	0,56
CG7776	FBgn0000581	Enhancer of Polycomb	0,84	0,89	0,79
CG1871	FBgn0011586	enhancer of rudimentary	0,80	0,51	0,63
CG8365	FBgn0000591	Enhancer of split	0,24	0,17	0,23
CG11971	FBgn0260243	Enhancer of variegation 3-9	0,56	0,26	0,37
CG6474	FBgn0000617	enhancer of yellow 1	0,84	0,79	0,72
CG15191	FBgn0000618	enhancer of yellow 2	0,92	0,70	0,69
CG14612	FBgn0040670	enhancer of yellow 2b	0,00	0,13	0,13
CG12238	FBgn0087008	enhancer of yellow 3	0,72	0,66	0,53
CG6502	FBgn0000629	Enhancer of zeste	0,84	0,91	0,74
CG9006	FBgn0086712	Enigma	0,88	0,87	0,72
CG4913	FBgn0026441	ENL/AF9-related	0,84	0,96	0,98
CG11290	FBgn0034975	enoki mushroom	0,92	0,99	1,00
CG17654	FBgn0000579	Enolase	0,04	0,30	0,31
CG14998	FBgn0035500	ensconsin	0,96	0,99	0,99
CG34392	FBgn0085421	Epac	0,88	0,99	0,91
CG1511	FBgn0025936	Eph receptor tyrosine kinase	0,92	0,97	0,83
CG42665	FBgn0261547	Ephexin	0,40	0,45	0,54
CG1862	FBgn0040324	Ephrin	1,00	0,99	0,94
CG10079	FBgn0003731	Epidermal growth factor receptor	0,92	0,98	0,93
CG16932	FBgn0035060	Epidermal growth factor receptor pathway substrate clone 15	0,96	0,97	0,95
CG2727	FBgn0010435	epithelial membrane protein	0,44	0,05	0,36
CG15609	FBgn0034180	Eps15 homology domain containing protein-binding protein 1	0,92	0,97	0,96
CG9543	FBgn0027496	epsilonCOP	0,76	0,47	0,83
CG11907	FBgn0031250	Equilibrative nucleoside transporter 1	0,92	0,94	0,82
CG31911	FBgn0263916	Equilibrative nucleoside transporter 2	0,68	0,52	0,80
CG11010	FBgn0036319	Equilibrative nucleoside transporter 3	0,96	0,96	0,90
CG3774	FBgn0029849	ER GDP-fucose transporter	0,40	0,63	0,47
CG10215	FBgn0028434	Ercc1	0,24	0,11	0,32
CG3114	FBgn0005427	erect wing	0,60	0,61	0,76
CG6822	FBgn0035909	ergic53	0,92	0,75	0,84
CG8983	FBgn0033663	ERp60	0,96	0,74	0,70
CG1474	FBgn0023506	Es2	0,60	0,77	0,72
CG3758	FBgn0001981	escargot	0,76	0,95	0,84
CG5202	FBgn0032391	escl	0,20	0,44	0,24
CG43722	FBgn0263934	espinas	0,16	0,06	0,21
CG6917	FBgn0000592	Esterase 6	0,00	0,01	0,03
CG7529	FBgn0037090	Esterase Q	0,00	0,00	0,00
CG7404	FBgn0035849	estrogen-related receptor	0,96	0,95	0,96
CG2185	FBgn0037358	ethanol sensitive with low memory	0,52	0,76	0,64
CG10952	FBgn0000535	ether a go-go	0,00	0,03	0,01
CG5911	FBgn0038874	ETHR	0,28	0,10	0,18
CG5899	FBgn0032157	Etl1 homologue	0,64	0,70	0,53
CG2914	FBgn0005660	Ets at 21C	0,76	0,72	0,81
CG7018	FBgn0005658	Ets at 65A	0,72	0,94	0,75
CG6338	FBgn0004510	Ets at 97D	0,60	0,35	0,51
CG5583	FBgn0005659	Ets at 98B	0,36	0,13	0,38
CG6892	FBgn0039225	Ets96B	0,12	0,55	0,45
CG15085	FBgn0023214	ETS-domain lacking	0,76	0,90	0,70
CG8053	FBgn0026250	Eukaryotic initiation factor 1A	0,92	0,92	0,75
CG4153	FBgn0004926	Eukaryotic initiation factor 2beta	0,96	0,51	0,58
CG9124	FBgn0022023	Eukaryotic initiation factor 3 p40 subunit	0,96	0,67	0,77
CG10161	FBgn0040227	Eukaryotic initiation factor 3 p66 subunit	0,88	0,50	0,80
CG9075	FBgn0001942	Eukaryotic initiation factor 4a	0,96	0,94	0,96
CG10837	FBgn0020660	Eukaryotic initiation factor 4B	0,92	0,92	0,84
CG4035	FBgn0015218	Eukaryotic initiation factor 4E	0,80	0,98	0,89
CG5605	FBgn0036974	eukaryotic release factor 1	0,96	0,97	0,92
CG9946	FBgn0261609	eukaryotic translation Initiation Factor 2alpha	0,96	0,42	0,61
CG10811	FBgn0023213	eukaryotic translation initiation factor 4G	0,96	0,97	0,91
CG2328	FBgn0000606	even skipped	0,04	0,02	0,11
CG3747	FBgn0026439	Excitatory amino acid transporter 1	0,00	0,08	0,08
CG3159	FBgn0026438	Excitatory amino acid transporter 2	0,28	0,88	0,50
CG4468	FBgn0038749	exit protein of rhodopsin and TRP	0,08	0,05	0,00
CG7127	FBgn0035892	exo70	0,92	0,97	0,79
CG4114	FBgn0004583	expanded	0,84	0,98	0,76
CG3923	FBgn0001337	Exportin 6	0,92	0,97	0,89
CG8433	FBgn0029175	Ext2	0,76	0,42	0,40
CG2922	FBgn0250753	extra bases	0,96	0,96	0,94
CG1007	FBgn0000575	extra macrochaetae	0,64	0,68	0,71
CG14941	FBgn0000588	extra sexcombs	0,44	0,16	0,22
CG32703	FBgn0052703	Extracellularly regulated kinase 7	0,00	0,04	0,04
CG8933	FBgn0000611	extradenticle	1,00	0,95	0,99
CG8254	FBgn0041156	extra-extra	0,80	0,61	0,49
CG3594	FBgn0035063	Exu-associated protein	0,92	0,53	0,88
CG14225	FBgn0031055	eye transformer	0,28	0,03	0,35
CG10488	FBgn0000625	eyegone	0,56	0,17	0,34
CG1464	FBgn0005558	eyeless	0,96	0,98	0,93
CG9554	FBgn0000320	eyes absent	0,64	0,85	0,56
CG33955	FBgn0031414	eyes shut	0,08	0,16	0,12
CG7923	FBgn0029172	Fad2	0,00	0,02	0,13
CG4609	FBgn0014163	failed axon connections	0,96	0,97	0,88
CG17716	FBgn0000633	faint sausage	1,00	0,98	0,95
CG43741	FBgn0263998	Fak-like tyrosine kinase	0,80	0,94	0,68
CG9351	FBgn0024555	falafel	0,84	0,93	0,79
CG9670	FBgn0028380	falten	0,76	0,90	0,85
CG17269	FBgn0038827	Fancd2	0,80	0,87	0,50
CG12812	FBgn0037781	Fancl	0,16	0,09	0,23
CG13745	FBgn0033354	Fanconi anemia complementation group I homologue	0,68	0,81	0,46
CG7919	FBgn0028379	farinelli	0,00	0,03	0,00
CG9526	FBgn0031815	farjavit	0,64	0,93	0,46
CG12389	FBgn0025373	Farnesyl pyrophosphate synthase	0,84	0,82	0,64
CG10372	FBgn0025608	Fas-associated factor	0,92	0,98	0,98
CG11207	FBgn0030241	fascetto	0,56	0,19	0,30
CG6588	FBgn0262742	Fasciclin 1	1,00	0,99	0,99
CG5803	FBgn0000636	Fasciclin 3	0,60	0,71	0,45
CG3352	FBgn0001075	fat	0,64	0,84	0,40
CG1945	FBgn0005632	fat facets	0,84	0,94	0,65
CG12765	FBgn0033813	fates-shifted	0,88	0,92	0,82
CG6953	FBgn0026721	fat-spondin	0,60	0,20	0,45
CG7400	FBgn0021953	Fatty acid (long chain) transport protein	0,84	0,81	0,73
CG6783	FBgn0037913	fatty acid bindin protein	0,00	0,01	0,08
CG6544	FBgn0020439	fau	0,08	0,03	0,01
CG9461	FBgn0037760	FBX011 ortholog	0,92	0,98	0,92
CG11799	FBgn0036134	fd68A	0,96	0,99	0,98
CG6817	FBgn0024236	fear-of-intimacy	0,72	0,90	0,74
CG9025	FBgn0034542	Fem-1	0,36	0,84	0,65
CG6315	FBgn0000662	female lethal d	0,92	0,98	0,99
CG2252	FBgn0004656	female sterile (1) homeotic	0,84	0,97	0,89
CG3218	FBgn0000810	female sterile (1) K10	0,88	0,94	0,91
CG4790	FBgn0005390	female sterile (1) M3	0,08	0,02	0,02
CG11411	FBgn0004650	female sterile (1) Nasrat	0,08	0,02	0,02
CG2706	FBgn0000928	female sterile (1) Yb	0,72	0,93	0,76
CG2707	FBgn0000927	female sterile (1) Young arrest	0,08	0,02	0,03
CG2637	FBgn0262743	Female sterile (2) Ketel	0,40	0,19	0,26
CG10528	FBgn0004811	female sterile (2) ltoPP43	0,76	0,61	0,58
CG17820	FBgn0038914	female-specific independent of transformer	0,04	0,01	0,07
CG15573	FBgn0041252	Femcoat	0,24	0,07	0,19
CG14991	FBgn0035498	Fermitin 1	0,96	0,98	0,98
CG7729	FBgn0036688	Fermitin 2	0,32	0,88	0,70
CG4205	FBgn0011769	Ferredoxin	0,76	0,96	0,63
CG2216	FBgn0015222	Ferritin 1 heavy chain homologue	0,44	0,48	0,72
CG1469	FBgn0015221	Ferritin 2 light chain homologue	0,32	0,37	0,75
CG4349	FBgn0030449	Ferritin 3 heavy chain homologue	0,00	0,05	0,02
CG2098	FBgn0024891	ferrochelatase	0,88	0,93	0,86
CG8660	FBgn0036911	Fibp	0,92	0,98	0,81
CG9888	FBgn0003062	Fibrillarin	0,84	0,22	0,39
CG7773	FBgn0025519	fidipidine	1,00	0,97	0,91
CG8649	FBgn0024238	Fimbrin	0,92	0,98	0,97
CG1079	FBgn0026592	Fire exit	0,68	0,93	0,74
CG34368	FBgn0085397	Fish-lips	0,60	0,90	0,66
CG4274	FBgn0001086	fizzy	0,56	0,60	0,36
CG16783	FBgn0034937	fizzy-related 2	0,00	0,06	0,05
CG6226	FBgn0013269	FK506-binding protein 1	0,84	0,54	0,40
CG11001	FBgn0013954	FK506-binding protein 2	0,88	0,70	0,77
CG4535	FBgn0029174	FK506-binding protein FKBP59	0,52	0,91	0,29
CG9847	FBgn0010470	Fkbp13	0,44	0,29	0,42
CG8648	FBgn0025832	Flap endonuclease 1	0,64	0,64	0,47
CG2096	FBgn0000711	flapwing	0,96	0,96	0,95
CG10724	FBgn0260049	flare	0,48	0,43	0,52
CG4616	FBgn0033806	FLASH ortholog	0,84	0,75	0,54
CG3006	FBgn0034943	Flavin-containing monooxygenase 1	0,40	0,06	0,36
CG3174	FBgn0033079	Flavin-containing monooxygenase 2	0,08	0,15	0,31
CG43690	FBgn0263773	fledgling of Klp38B	0,08	0,03	0,21
CG7445	FBgn0005633	flightin	0,00	0,03	0,00
CG1484	FBgn0000709	flightless I	0,76	0,88	0,73
CG8200	FBgn0024754	Flotillin-1	0,68	0,83	0,90
CG32593	FBgn0264078	Flotillin-2	0,80	0,97	0,93
CG6151	FBgn0261722	flower	0,96	0,98	0,95
CG9611	FBgn0028487	flyers-cup	0,12	0,65	0,42
CG6203	FBgn0028734	Fmr1	0,68	0,96	0,68
CG2114	FBgn0035385	Fmrf Receptor	0,08	0,03	0,21
CG2346	FBgn0000715	FMRFamide-related	0,20	0,70	0,26
CG10023	FBgn0020440	Focal Adhesion Kinase	0,96	0,99	0,99
CG9559	FBgn0000719	folded gastrulation	0,96	0,97	0,96
CG4015	FBgn0000644	Follicle cell protein 3C	0,16	0,30	0,26
CG33466	FBgn0259878	Follistatin	0,04	0,18	0,22
CG10033	FBgn0000721	foraging	0,92	0,97	0,93
CG10002	FBgn0000659	fork head	0,76	0,80	0,54
CG42864	FBgn0262111	forked	0,08	0,02	0,07
CG12664	FBgn0030090	forked end	0,80	0,46	0,63
CG43067	FBgn0262477	Forkhead box P	0,04	0,26	0,20
CG3143	FBgn0038197	forkhead box, sub-group O	0,56	0,90	0,77
CG11152	FBgn0039937	forkhead domain 102C	0,84	0,97	0,73
CG9571	FBgn0031086	forkhead domain 19B	0,04	0,02	0,08
CG12632	FBgn0061173	forkhead domain 3F	0,60	0,20	0,43
CG3668	FBgn0004896	forkhead domain 59A	0,60	0,75	0,69
CG1132	FBgn0004895	forkhead domain 64A	0,32	0,06	0,15
CG11921	FBgn0004897	forkhead domain 96Ca	0,08	0,19	0,18
CG11922	FBgn0004898	forkhead domain 96Cb	0,44	0,24	0,25
CG6598	FBgn0011768	Formaldehyde dehydrogenase	0,32	0,67	0,31
CG33556	FBgn0053556	formin 3	0,04	0,05	0,10
CG18103	FBgn0013442	fos-related gene at 28F	0,16	0,23	0,14
CG4396	FBgn0086675	found in neurons	0,52	0,88	0,71
CG6549	FBgn0024689	four way stop	0,80	0,75	0,75
CG7004	FBgn0004373	four wheel drive	1,00	0,98	0,99
CG10917	FBgn0000658	four-jointed	0,56	0,69	0,53
CG8874	FBgn0000723	Fps oncogene analog	0,96	0,91	0,87
CG8971	FBgn0030092	frataxin homolog	0,76	0,97	0,80
CG7693	FBgn0023083	frayed	0,60	0,92	0,60
CG8581	FBgn0011592	frazzled	0,84	0,96	0,85
CG5744	FBgn0030897	Frequenin 1	0,52	0,81	0,54
CG5907	FBgn0083228	Frequenin 2	0,68	0,98	0,61
CG31774	FBgn0051774	friend of echinoid	0,96	0,99	0,87
CG10580	FBgn0011591	fringe	0,08	0,12	0,11
CG3874	FBgn0042641	fringe connection	0,88	0,99	0,98
CG17657	FBgn0086698	fritz	0,92	0,93	0,97
CG17697	FBgn0001085	frizzled	0,88	0,92	0,90
CG16785	FBgn0027343	frizzled 3	0,96	0,96	0,92
CG4626	FBgn0027342	frizzled 4	0,36	0,22	0,20
CG9434	FBgn0037724	Frost	0,00	0,00	0,00
CG14307	FBgn0004652	fruitless	0,12	0,05	0,07
CG4059	FBgn0001078	ftz transcription factor 1	0,16	0,05	0,27
CG17608	FBgn0026718	fu12	0,00	0,08	0,21
CG9233	FBgn0029173	fu2	0,56	0,23	0,28
CG6869	FBgn0036485	FucTA	0,92	0,98	0,92
CG4435	FBgn0032117	FucTB	0,00	0,12	0,23
CG40305	FBgn0044872	FucTC	0,80	0,81	0,68
CG14993	FBgn0016013	Fumarylacetoacetase	0,04	0,19	0,18
CG5725	FBgn0011205	fumble	0,76	0,85	0,74
CG10772	FBgn0004509	Furin 1	0,92	0,98	0,99
CG18734	FBgn0004598	Furin 2	0,56	0,83	0,61
CG1500	FBgn0001083	furrowed	0,16	0,03	0,12
CG32045	FBgn0016081	furry	0,96	0,99	0,99
CG6551	FBgn0001079	fused	0,72	0,57	0,51
CG8824	FBgn0045063	fused lobes	0,92	0,97	0,86
CG14021	FBgn0031702	fuseless	0,24	0,06	0,17
CG2047	FBgn0001077	fushi tarazu	0,04	0,02	0,07
CG8205	FBgn0023441	fusilli	0,96	0,99	0,94
CG34387	FBgn0259108	futsch	0,16	0,47	0,29
CG13396	FBgn0001084	fuzzy	0,88	0,76	0,54
CG4568	FBgn0011596	fuzzy onions	0,00	0,02	0,00
CG12232	FBgn0010223	G protein alpha 73B	0,08	0,13	0,19
CG17759	FBgn0004435	G protein alpha49B	0,12	0,53	0,46
CG10060	FBgn0001104	G protein alphai subunit 65A	0,76	0,77	0,70
CG10545	FBgn0001105	G protein beta-subunit 13F	1,00	0,98	0,98
CG8770	FBgn0004623	G protein beta-subunit 76C	0,00	0,03	0,00
CG8261	FBgn0004921	G protein gamma 1	0,96	0,99	0,94
CG3694	FBgn0028433	G protein gamma30A	0,20	0,66	0,31
CG2204	FBgn0001122	G protein oalpha 47A	0,88	0,99	0,97
CG2835	FBgn0001123	G protein salpha 60A	0,96	0,97	0,87
CG40129	FBgn0260798	G protein-coupled receptor kinase 1	0,92	0,95	0,82
CG17998	FBgn0261988	G protein-coupled receptor kinase 2	1,00	0,99	0,98
CG2995	FBgn0040372	G9a	0,36	0,29	0,24
CG11086	FBgn0033153	Gadd45	0,00	0,03	0,06
CG5288	FBgn0263199	Galactokinase	0,16	0,15	0,46
CG9232	FBgn0263200	Galactose-1-phosphate uridylyltransferase	0,32	0,32	0,51
CG8734	FBgn0033315	Galactosyltransferase II	0,72	0,67	0,48
CG11372	FBgn0031213	galectin	0,40	0,14	0,52
CG8182	FBgn0034025	GalNAc-T1	0,80	0,89	0,85
CG1528	FBgn0028968	gamma-coatomer protein	0,84	0,83	0,87
CG13927	FBgn0035245	gamma-glutamyl carboxylase	0,88	0,96	0,87
CG6461	FBgn0030932	gamma-glutamyl transpeptidase	0,11	0,05	0,08
CG3988	FBgn0028552	gamma-soluble NSF attachment protein	0,96	0,88	0,94
CG30028	FBgn0010359	gammaTrypsin	0,00	0,00	0,00
CG3157	FBgn0260639	gamma-Tubulin at 23C	0,72	0,43	0,49
CG17566	FBgn0010097	gamma-Tubulin at 37C	0,08	0,02	0,03
CG3917	FBgn0026430	gamma-tubulin ring protein 84	0,24	0,16	0,24
CG10986	FBgn0001087	garnet	0,64	0,82	0,53
CG5091	FBgn0032234	garnysstan	0,92	0,88	0,79
CG8487	FBgn0033714	gartenzwerg	0,96	0,85	0,86
CG9207	FBgn0031873	Gas41	0,88	0,77	0,73
CG31003	FBgn0046332	gasket	0,00	0,04	0,00
CG10287	FBgn0026077	Gasp	0,16	0,02	0,11
CG1505	FBgn0000808	gastrulation-defective	0,11	0,03	0,13
CG5034	FBgn0032223	GATAd	0,96	0,99	0,99
CG31992	FBgn0051992	gawky	0,92	0,99	1,00
CG10763	FBgn0030011	Gbeta5	0,96	0,98	0,93
CG3858	FBgn0019809	gcm2	0,52	0,08	0,17
CG1609	FBgn0019990	Gcn2	0,88	0,98	0,94
CG5469	FBgn0034372	GDI interacting protein 3	0,88	0,98	0,91
CG33755	FBgn0028377	gdl-ORF39	0,00	0,07	0,21
CG4422	FBgn0004868	GDP dissociation inhibitor	0,64	0,90	0,78
CG3495	FBgn0034794	GDP-4-keto-6-deoxy-D-mannose 3,5-epimerase/4-reductase	0,52	0,49	0,39
CG8890	FBgn0031661	GDP-mannose 4,6-dehydratase	0,92	0,90	0,78
CG9491	FBgn0021873	Gef26	0,92	0,98	0,97
CG1106	FBgn0010225	Gelsolin	0,08	0,01	0,16
CG10419	FBgn0036850	Gemin2	0,76	0,55	0,56
CG30011	FBgn0050011	gemini	0,92	0,94	0,90
CG3183	FBgn0033081	geminin	0,76	0,46	0,42
CG6070	FBgn0039487	genderblind	0,88	0,91	0,69
CG4012	FBgn0023081	genghis khan	0,96	0,99	0,99
CG42739	FBgn0261703	germ cell-expressed bHLH-PAS	0,32	0,08	0,27
CG8411	FBgn0005695	germ cell-less	0,40	0,19	0,33
CG1119	FBgn0004913	Germ line transcription factor 1	0,44	0,28	0,38
CG5169	FBgn0086736	Germinal centre kinase III	0,96	0,95	0,95
CG9620	FBgn0037567	Gfr	0,96	0,57	0,68
CG10882	FBgn0262126	ghost	0,92	0,94	0,89
CG7952	FBgn0001150	giant	0,07	0,05	0,18
CG32538	FBgn0086778	giant fibre A	0,12	0,14	0,07
CG5272	FBgn0001120	giant nuclei	0,08	0,02	0,05
CG6975	FBgn0005198	gigas	0,92	0,99	0,99
CG6963	FBgn0250823	gilgamesh	1,00	0,94	0,96
CG2227	FBgn0011770	GIP-like	0,04	0,25	0,21
CG12734	FBgn0035411	Girdin	0,68	0,78	0,61
CG16728	FBgn0033539	Git	1,00	0,94	0,98
CG8825	FBgn0260817	glaikit	0,40	0,27	0,36
CG7672	FBgn0004618	glass	0,00	0,03	0,06
CG5562	FBgn0024234	glass bottom boat	0,64	0,85	0,54
CG32775	FBgn0066114	GlcAT-I	0,88	0,83	0,81
CG6207	FBgn0036144	GlcAT-P	0,84	0,95	0,83
CG3881	FBgn0032135	GlcAT-S	0,68	0,90	0,68
CG6437	FBgn0067102	GlcT-1	0,52	0,55	0,47
CG12245	FBgn0014179	glial cells missing	0,44	0,14	0,28
CG4604	FBgn0033799	Glial Lazarillo	0,36	0,24	0,48
CG6575	FBgn0015229	gliolectin	0,96	0,99	0,93
CG3903	FBgn0001987	Gliotactin	0,92	0,98	0,93
CG9734	FBgn0027657	globin 1	0,36	0,14	0,41
CG15180	FBgn0250846	globin 2	0,00	0,03	0,00
CG14675	FBgn0037385	globin 3	0,00	0,04	0,00
CG6946	FBgn0259139	glorund	0,80	0,97	0,70
CG7535	FBgn0024963	GluClalpha	1,00	1,00	0,94
CG1086	FBgn0261914	Glucose transporter 1	0,76	0,96	0,82
CG34360	FBgn0263097	Glucose transporter 4 enhancer factor	0,32	0,40	0,62
CG3853	FBgn0015230	Glucose transporter type 3	0,00	0,05	0,03
CG11397	FBgn0015391	gluon	0,64	0,38	0,24
CG5320	FBgn0001098	Glutamate dehydrogenase	0,16	0,25	0,37
CG8430	FBgn0001124	Glutamate oxaloacetate transaminase 1	0,16	0,30	0,48
CG4226	FBgn0046113	Glutamate receptor IIC	0,24	0,02	0,06
CG31201	FBgn0051201	Glutamate receptor IIE	0,24	0,05	0,20
CG2259	FBgn0040319	Glutamate-cysteine ligase catalytic subunit	0,00	0,13	0,12
CG4919	FBgn0046114	Glutamate-cysteine ligase modifier subunit	0,84	0,93	0,76
CG2718	FBgn0001142	Glutamine synthetase 1	0,04	0,04	0,17
CG12449	FBgn0027341	Glutamine:fructose-6-phosphate aminotransferase 1	0,08	0,01	0,12
CG1345	FBgn0039580	Glutamine:fructose-6-phosphate aminotransferase 2	0,92	0,80	0,80
CG32412	FBgn0052412	Glutaminyl cyclase	0,36	0,21	0,35
CG10506	FBgn0027090	Glutaminyl-tRNA synthetase	0,65	0,87	0,56
CG5394	FBgn0005674	Glutamyl-prolyl-tRNA synthetase	0,88	0,86	0,77
CG6007	FBgn0260779	glutamyl-tRNA amidotransferase subunit A	0,88	0,96	0,69
CG10045	FBgn0001149	Glutathione S transferase D1	0,28	0,48	0,30
CG4181	FBgn0010038	Glutathione S transferase D2	0,00	0,01	0,04
CG4381	FBgn0010039	Glutathione S transferase D3	0,00	0,04	0,09
CG11512	FBgn0010040	Glutathione S transferase D4	0,12	0,34	0,21
CG12242	FBgn0010041	Glutathione S transferase D5	0,12	0,16	0,24
CG4421	FBgn0010044	Glutathione S transferase D8	0,00	0,09	0,11
CG10091	FBgn0038020	Glutathione S transferase D9	0,44	0,65	0,45
CG5164	FBgn0034335	Glutathione S transferase E1	0,00	0,10	0,40
CG17523	FBgn0063498	Glutathione S transferase E2	0,56	0,67	0,35
CG17525	FBgn0063496	Glutathione S transferase E4	0,24	0,57	0,32
CG17527	FBgn0063495	Glutathione S transferase E5	0,00	0,01	0,01
CG17530	FBgn0063494	Glutathione S transferase E6	0,04	0,08	0,17
CG17531	FBgn0063493	Glutathione S transferase E7	0,00	0,02	0,12
CG17533	FBgn0063492	Glutathione S transferase E8	0,20	0,60	0,47
CG8938	FBgn0010226	Glutathione S transferase S1	0,00	0,04	0,08
CG12055	FBgn0001091	Glyceraldehyde 3 phosphate dehydrogenase 1	0,08	0,03	0,06
CG8893	FBgn0001092	Glyceraldehyde 3 phosphate dehydrogenase 2	0,04	0,26	0,28
CG9042	FBgn0001128	Glycerol 3 phosphate dehydrogenase	0,00	0,04	0,06
CG18374	FBgn0025592	Glycerol kinase	0,04	0,63	0,63
CG8256	FBgn0022160	Glycerophosphate oxidase-1	0,20	0,26	0,11
CG7446	FBgn0001134	Glycine receptor	0,20	0,31	0,24
CG9619	FBgn0036862	Glycogen binding subunit 76A	0,16	0,15	0,39
CG7254	FBgn0004507	Glycogen phosphorylase	0,08	0,06	0,15
CG9480	FBgn0034603	Glycogenin	0,04	0,00	0,20
CG5520	FBgn0039562	Glycoprotein 93	0,88	0,67	0,75
CG17878	FBgn0261386	Glycoprotein hormone alpha 2	0,04	0,12	0,17
CG40041	FBgn0063368	Glycoprotein hormone beta 5	0,92	0,97	0,85
CG6778	FBgn0027088	Glycyl-tRNA synthetase	0,96	0,52	0,61
CG11061	FBgn0034697	GM130	0,96	0,97	0,92
CG32227	FBgn0052227	golden goal	0,68	0,93	0,83
CG33206	FBgn0027287	Golgi microtubule-associated protein	0,80	0,81	0,85
CG3002	FBgn0030141	Golgi-localized, gamma-adaptin ear containing, ARF binding protein	0,60	0,62	0,47
CG17785	FBgn0039188	Golgin84	1,00	0,96	0,97
CG2679	FBgn0004919	goliath	0,88	0,88	0,74
CG6727	FBgn0029084	gomdanji	0,00	0,03	0,00
CG2692	FBgn0001147	gooseberry-neuro	0,40	0,02	0,14
CG2851	FBgn0010323	Goosecoid	0,72	0,80	0,48
CG7700	FBgn0044871	Gos28	0,88	0,93	0,76
CG5820	FBgn0013272	Gp150	0,92	0,94	0,90
CG7897	FBgn0033039	gp210	0,80	0,67	0,39
CG32578	FBgn0086448	Gpi1	0,80	0,74	0,50
CG18471	FBgn0024232	gprs	0,44	0,86	0,67
CG31750	FBgn0046888	Gr36d	0,08	0,07	0,11
CG1339	FBgn0033202	Gr43b	0,00	0,05	0,10
CG32395	FBgn0041232	Gr65a	0,12	0,23	0,20
CG14901	FBgn0038440	Gr89a	0,16	0,02	0,18
CG8948	FBgn0030685	Graf	0,96	0,99	0,96
CG9656	FBgn0001138	grain	0,60	0,51	0,72
CG42311	FBgn0259211	grainy head	1,00	0,98	0,95
CG6895	FBgn0040323	Gram-negative bacteria binding protein 1	0,00	0,03	0,07
CG4144	FBgn0040322	Gram-negative bacteria binding protein 2	0,24	0,03	0,41
CG5008	FBgn0040321	Gram-negative bacteria binding protein 3	0,00	0,01	0,04
CG17161	FBgn0261278	grapes	0,36	0,55	0,40
CG42803	FBgn0264495	grappa	1,00	0,98	0,96
CG7809	FBgn0036919	Grasp65	0,80	0,63	0,77
CG33133	FBgn0001133	grauzone	0,92	0,91	0,97
CG7719	FBgn0260399	greatwall	0,48	0,09	0,20
CG10698	FBgn0036278	GRHRII	0,28	0,42	0,26
CG4345	FBgn0015946	grim	0,52	0,58	0,59
CG9201	FBgn0026433	Grip128	0,20	0,06	0,17
CG5688	FBgn0026432	Grip163	0,92	0,99	0,97
CG10346	FBgn0032705	Grip71	0,24	0,06	0,12
CG6176	FBgn0026431	Grip75	0,84	0,76	0,57
CG8384	FBgn0001139	groucho	0,76	0,68	0,55
CG14271	FBgn0029667	Growth arrest specific protein 8	0,44	0,02	0,19
CG6964	FBgn0010825	Grunge	0,84	0,97	0,96
CG17569	FBgn0035416	gryzun	0,92	0,93	0,91
CG15441	FBgn0019982	GS1-like	0,12	0,66	0,25
CG33546	FBgn0250732	GST-containing FLYWCH zinc-finger protein	0,92	0,96	0,83
CG7891	FBgn0037551	GTPase indispensable for equal segregation of chromosomes	1,00	0,96	0,94
CG6721	FBgn0004390	GTPase-activating protein 1	0,92	0,94	0,97
CG4237	FBgn0020655	GTPase-activating protein 69C	0,92	0,89	0,96
CG2522	FBgn0010391	GTP-binding protein	0,48	0,34	0,60
CG30115	FBgn0050115	Guanine nucleotide exchange factor in mesoderm	0,88	0,97	0,83
CG33114	FBgn0010197	Guanyl cyclase at 32E	0,28	0,29	0,39
CG1912	FBgn0013972	Guanylyl cyclase alpha-subunit at 99B	0,72	0,99	0,85
CG42636	FBgn0261688	Guanylyl cyclase at 76C	0,96	0,97	0,94
CG4154	FBgn0038295	Guanylyl cyclase at 88E	0,60	0,89	0,73
CG14885	FBgn0038435	Guanylyl cyclase at 89Da	0,96	0,98	0,89
CG14886	FBgn0038436	Guanylyl cyclase at 89Db	0,68	0,90	0,74
CG1470	FBgn0013973	Guanylyl cyclase beta-subunit at 100B	0,68	0,98	0,89
CG31043	FBgn0026239	GUK-holder	0,96	0,98	0,97
CG17610	FBgn0001137	gurken	0,28	0,61	0,51
CG32664	FBgn0045502	Gustatory receptor 10a	0,12	0,04	0,15
CG12622	FBgn0030297	Gustatory receptor 10b	0,44	0,87	0,28
CG13948	FBgn0041250	Gustatory receptor 21a	0,40	0,36	0,42
CG31662	FBgn0045501	Gustatory receptor 22a	0,20	0,21	0,26
CG31931	FBgn0045500	Gustatory receptor 22b	0,00	0,02	0,04
CG31929	FBgn0045499	Gustatory receptor 22c	0,00	0,02	0,00
CG31930	FBgn0045498	Gustatory receptor 22d	0,04	0,09	0,13
CG31936	FBgn0045497	Gustatory receptor 22e	0,08	0,08	0,11
CG31932	FBgn0041249	Gustatory receptor 22f	0,00	0,05	0,12
CG15396	FBgn0041248	Gustatory receptor 23a	0,56	0,72	0,50
CG13787	FBgn0041247	Gustatory receptor 28a	0,24	0,68	0,34
CG13788	FBgn0045495	Gustatory receptor 28b	0,20	0,25	0,38
CG18531	FBgn0027796	Gustatory receptor 2a	0,32	0,39	0,22
CG14916	FBgn0041246	Gustatory receptor 32a	0,88	0,61	0,73
CG17213	FBgn0032416	Gustatory receptor 33a	0,48	0,85	0,71
CG31747	FBgn0045487	Gustatory receptor 36a	0,00	0,06	0,12
CG31744	FBgn0045486	Gustatory receptor 36b	0,24	0,20	0,25
CG31748	FBgn0045485	Gustatory receptor 36c	0,12	0,03	0,19
CG31620	FBgn0041245	Gustatory receptor 39b	0,32	0,52	0,28
CG1712	FBgn0041243	Gustatory receptor 43a	0,32	0,57	0,48
CG30030	FBgn0041241	Gustatory receptor 47b	0,88	0,80	0,60
CG13441	FBgn0041240	Gustatory receptor 57a	0,04	0,02	0,10
CG30396	FBgn0041239	Gustatory receptor 58a	0,08	0,06	0,14
CG13495	FBgn0041238	Gustatory receptor 58b	0,64	0,37	0,46
CG13491	FBgn0041237	Gustatory receptor 58c	0,00	0,08	0,12
CG30189	FBgn0045483	Gustatory receptor 59a	0,12	0,04	0,13
CG30191	FBgn0045482	Gustatory receptor 59b	0,12	0,12	0,19
CG30186	FBgn0041235	Gustatory receptor 59c	0,04	0,02	0,07
CG30330	FBgn0041236	Gustatory receptor 59d	0,16	0,11	0,30
CG33151	FBgn0041233	Gustatory receptor 59e	0,36	0,67	0,51
CG33150	FBgn0041234	Gustatory receptor 59f	0,04	0,26	0,31
CG15779	FBgn0003747	Gustatory receptor 5a	0,00	0,06	0,22
CG13888	FBgn0035167	Gustatory receptor 61a	0,16	0,17	0,19
CG14979	FBgn0035468	Gustatory receptor 63a	0,00	0,03	0,15
CG32261	FBgn0045479	Gustatory receptor 64a	0,12	0,03	0,21
CG32257	FBgn0045478	Gustatory receptor 64b	0,04	0,14	0,09
CG32256	FBgn0045477	Gustatory receptor 64c	0,00	0,09	0,10
CG14987	FBgn0035486	Gustatory receptor 64d	0,00	0,03	0,04
CG32258	FBgn0045476	Gustatory receptor 64e	0,00	0,04	0,09
CG32255	FBgn0052255	Gustatory receptor 64f	0,00	0,47	0,23
CG7189	FBgn0035870	Gustatory receptor 66a	0,96	0,95	0,89
CG31405	FBgn0045473	Gustatory receptor 85a	0,12	0,22	0,37
CG15371	FBgn0030108	Gustatory receptor 8a	0,00	0,05	0,21
CG31208	FBgn0045471	Gustatory receptor 92a	0,00	0,06	0,06
CG13417	FBgn0041229	Gustatory receptor 93a	0,04	0,31	0,30
CG31336	FBgn0045470	Gustatory receptor 93b	0,44	0,12	0,37
CG31173	FBgn0045469	Gustatory receptor 93c	0,68	0,36	0,46
CG31335	FBgn0045468	Gustatory receptor 93d	0,48	0,30	0,36
CG31280	FBgn0041225	Gustatory receptor 94a	0,04	0,02	0,01
CG33083	FBgn0041224	Gustatory receptor 97a	0,00	0,02	0,04
CG13976	FBgn0039520	Gustatory receptor 98a	0,08	0,01	0,01
CG31059	FBgn0046887	Gustatory receptor 98b	0,24	0,06	0,27
CG31060	FBgn0046886	Gustatory receptor 98c	0,08	0,02	0,15
CG31061	FBgn0046885	Gustatory receptor 98d	0,36	0,12	0,20
CG2944	FBgn0026238	gustavus	0,84	0,62	0,64
CG12023	FBgn0027790	GV1	0,28	0,05	0,31
CG17035	FBgn0036545	GXIVsPLA2	0,88	0,84	0,67
CG6604	FBgn0016660	H15	0,68	0,77	0,66
CG43748	FBgn0264005	H6-like-homeobox	0,84	0,87	0,76
CG5460	FBgn0001169	Hairless	0,76	0,66	0,60
CG6494	FBgn0001168	hairy	0,28	0,17	0,49
CG11194	FBgn0027788	Hairy/E(spl)-related with YRPW motif	0,48	0,02	0,11
CG10263	FBgn0032812	Hakai	0,76	0,42	0,56
CG7570	FBgn0036924	hale-bopp	0,00	0,04	0,00
CG3095	FBgn0001189	halfway	0,96	0,98	0,87
CG7428	FBgn0001174	halo	0,04	0,02	0,07
CG31753	FBgn0045852	hamlet	0,80	0,88	0,80
CG18144	FBgn0032209	Hand	0,36	0,53	0,47
CG32575	FBgn0026575	hangover	0,84	0,93	0,78
CG7097	FBgn0263395	happyhour	0,96	1,00	0,98
CG40080	FBgn0046706	Haspin	0,84	0,64	0,60
CG14351	FBgn0261509	hattifattener	0,64	0,82	0,57
CG8019	FBgn0001179	haywire	0,92	0,93	0,76
CG1898	FBgn0042712	HBS1	0,92	0,97	0,92
CG1770	FBgn0041210	HDAC4	0,84	0,98	0,93
CG6170	FBgn0026428	HDAC6	0,44	0,43	0,49
CG15532	FBgn0010113	headcase	0,84	0,86	0,74
CG7223	FBgn0010389	heartless	0,96	0,95	0,95
CG5748	FBgn0001222	Heat shock factor	0,80	0,92	0,72
CG4167	FBgn0001227	Heat shock gene 67Ba	0,00	0,01	0,01
CG4456	FBgn0001228	Heat shock gene 67Bb	0,08	0,06	0,13
CG4190	FBgn0001229	Heat shock gene 67Bc	0,00	0,02	0,08
CG4460	FBgn0001223	Heat shock protein 22	0,00	0,03	0,06
CG4463	FBgn0001224	Heat shock protein 23	0,00	0,01	0,01
CG4183	FBgn0001225	Heat shock protein 26	0,16	0,08	0,11
CG4466	FBgn0001226	Heat shock protein 27	0,04	0,06	0,06
CG12101	FBgn0015245	Heat shock protein 60	0,32	0,60	0,56
CG2830	FBgn0011244	Heat shock protein 60 related	0,00	0,05	0,00
CG5436	FBgn0001230	Heat shock protein 68	0,00	0,01	0,01
CG1242	FBgn0001233	Heat shock protein 83	0,48	0,92	0,33
CG8937	FBgn0001216	Heat shock protein cognate 1	0,00	0,04	0,03
CG4147	FBgn0001218	Heat shock protein cognate 3	0,68	0,80	0,70
CG4264	FBgn0001219	Heat shock protein cognate 4	0,92	0,82	0,83
CG8542	FBgn0001220	Heat shock protein cognate 5	0,72	0,94	0,77
CR31400	FBgn0001234	Heat shock RNA omega	0,64	0,83	0,77
CG31366	FBgn0013275	Heat-shock-protein-70Aa	0,00	0,04	0,14
CG18743	FBgn0013276	Heat-shock-protein-70Ab	0,00	0,03	0,14
CG31449	FBgn0013277	Heat-shock-protein-70Ba	0,00	0,03	0,11
CG31359	FBgn0013278	Heat-shock-protein-70Bb	0,00	0,01	0,07
CG6489	FBgn0013279	Heat-shock-protein-70Bc	0,00	0,03	0,08
CG4225	FBgn0038376	Heavy metal tolerance factor 1	0,72	0,95	0,72
CG1623	FBgn0033448	hebe	0,00	0,03	0,07
CG4395	FBgn0030437	hector	0,20	0,77	0,34
CG4637	FBgn0004644	hedgehog	0,76	0,91	0,56
CG6130	FBgn0038334	heineken-cup	0,00	0,04	0,00
CG5876	FBgn0028375	heixuedian	0,92	0,85	0,93
CG10293	FBgn0264491	held out wings	0,88	0,98	0,97
CG1666	FBgn0001565	Helicase	0,92	0,92	0,88
CG4261	FBgn0022787	Helicase 89B	1,00	0,99	0,99
CG7269	FBgn0014189	Helicase at 25E	0,76	0,70	0,40
CG8522	FBgn0261283	Helix loop helix protein 106	0,60	0,95	0,58
CG2655	FBgn0011276	Helix loop helix protein 3B	0,44	0,45	0,58
CG3052	FBgn0011277	Helix loop helix protein 4C	0,48	0,55	0,59
CG14716	FBgn0037933	Heme oxygenase	0,00	0,02	0,08
CG31770	FBgn0028430	Hemese	0,00	0,01	0,00
CG4353	FBgn0010303	hemipterous	0,92	0,99	0,97
CG7002	FBgn0029167	Hemolectin	0,00	0,00	0,02
CG3373	FBgn0015737	Hemomucin	0,88	0,82	0,52
CG5837	FBgn0011771	HEM-protein	1,00	0,96	0,98
CG10234	FBgn0024230	Heparan sulfate 2-O-sulfotransferase	0,28	0,50	0,26
CG33147	FBgn0053147	Heparan sulfate 3-O sulfotransferase-A	1,00	0,99	0,95
CG7890	FBgn0031005	Heparan sulfate 3-O sulfotransferase-B	0,32	0,63	0,62
CG4451	FBgn0038755	Heparan sulfate 6-O-sulfotransferase	1,00	0,98	1,00
CG3194	FBgn0033087	Heparan sulfate C5-epimerase	0,96	0,99	0,82
CG2903	FBgn0031450	Hepatocyte growth factor regulated tyrosine kinase substrate	0,20	0,49	0,43
CG9310	FBgn0004914	Hepatocyte nuclear factor 4	0,88	0,97	0,63
CG31000	FBgn0011224	hephaestus	0,88	0,91	0,74
CG11734	FBgn0031107	HERC2	0,96	0,98	0,98
CG4966	FBgn0034261	Hermansky-Pudlak Syndrome 4 ortholog	0,96	0,99	0,93
CG4694	FBgn0001185	hermaphrodite	0,84	0,95	0,79
CG5927	FBgn0030899	HES-related	0,12	0,23	0,23
CG1745	FBgn0030301	Heterochromatin protein 5	0,72	0,51	0,41
CG10377	FBgn0004838	Heterogeneous nuclear ribonucleoprotein at 27C	0,92	0,89	0,77
CG12749	FBgn0004237	Heterogeneous nuclear ribonucleoprotein at 87F	0,84	0,92	0,57
CG9983	FBgn0001215	Heterogeneous nuclear ribonucleoprotein at 98DE	0,84	0,95	0,76
CG3001	FBgn0001186	Hexokinase A	0,52	0,97	0,60
CG8094	FBgn0001187	Hexokinase C	0,00	0,01	0,07
CG1318	FBgn0041630	Hexosaminidase 1	0,20	0,13	0,37
CG1787	FBgn0041629	Hexosaminidase 2	0,16	0,07	0,30
CG33102	FBgn0042711	Hex-t1	0,00	0,04	0,01
CG32849	FBgn0042710	Hex-t2	0,00	0,05	0,00
CG13475	FBgn0040318	HGTX	0,88	0,72	0,73
CG7449	FBgn0029082	hibris	0,88	0,97	0,84
CG31543	FBgn0086689	HIF prolyl hydroxylase	0,72	0,88	0,72
CG17950	FBgn0004362	High mobility group protein D	0,64	0,67	0,39
CG32592	FBgn0030600	highwire	0,88	0,98	0,87
CG9854	FBgn0015949	hiiragi	0,32	0,04	0,15
CG2040	FBgn0010114	hikaru genki	1,00	0,99	0,93
CG30147	FBgn0050147	Hillarin	0,20	0,14	0,32
CG8853	FBgn0031550	Hippi	0,84	0,96	0,75
CG11228	FBgn0261456	hippo	0,84	0,73	0,70
CG12153	FBgn0022786	Hira	0,36	0,18	0,30
CG33807	FBgn0053807	His1:CG33807	0,00	0,02	0,04
CG33834	FBgn0053834	His1:CG33834	0,40	0,27	0,22
CG17949	FBgn0061209	His2B:CG17949	0,04	0,02	0,08
CG33907	FBgn0053907	His4:CG33907	0,00	0,02	0,04
CR31614	FBgn0051614	His-Psi:CR31614	0,32	0,10	0,19
CR33805	FBgn0053805	His-Psi:CR33805	0,12	0,03	0,10
CR33867	FBgn0053867	His-Psi:CR33867	0,08	0,35	0,10
CG14723	FBgn0037950	Histamine-gated chloride channel subunit 1	0,00	0,09	0,24
CG3454	FBgn0005619	Histidine decarboxylase	0,08	0,46	0,48
CG6335	FBgn0027087	Histidyl-tRNA synthetase	0,76	0,93	0,61
CG2128	FBgn0025825	Histone deacetylase 3	0,88	0,90	0,77
CG31119	FBgn0051119	Histone deacetylase X	0,76	0,59	0,44
CG15835	FBgn0033233	Histone demethylase 4A	0,64	0,19	0,30
CG33182	FBgn0053182	Histone demethylase 4B	1,00	0,99	0,98
CG32529	FBgn0052529	Histone gene-specific Epigenetic Repressor in late S phase	1,00	1,00	0,98
CG5499	FBgn0001197	Histone H2A variant	0,76	0,67	0,41
CG5825	FBgn0014857	Histone H3.3A	0,76	0,60	0,44
CG8989	FBgn0004828	Histone H3.3B	0,84	0,93	0,97
CG3379	FBgn0013981	Histone H4 replacement	0,76	0,63	0,80
CG13363	FBgn0025639	Histone methyltransferase 4-20	0,76	0,87	0,68
CG5005	FBgn0022740	HLH54F	0,60	0,18	0,43
CG10367	FBgn0263782	HMG Coenzyme A reductase	0,32	0,07	0,38
CG4311	FBgn0010611	HMG Coenzyme A synthase	0,28	0,04	0,34
CG17921	FBgn0010228	HMG protein Z	0,68	0,64	0,60
CG12787	FBgn0041150	hoepel1	0,60	0,85	0,65
CG15624	FBgn0031649	hoepel2	0,28	0,13	0,21
CG3949	FBgn0015393	hoi-polloi	0,24	0,20	0,20
CG15329	FBgn0029977	hold'em	1,00	0,97	0,94
CG5198	FBgn0032250	hole-in-one	0,84	0,82	0,65
CG15064	FBgn0030900	Holes in muscle	0,44	0,09	0,26
CG14670	FBgn0037332	Holocarboxylase synthetase	0,76	0,98	0,90
CG33152	FBgn0008636	homeobrain	0,60	0,35	0,43
CG17090	FBgn0035142	homeodomain interacting protein kinase	1,00	0,99	0,99
CG11607	FBgn0001170	Homeodomain protein 2.0	0,52	0,45	0,60
CG11324	FBgn0025777	homer	0,92	0,93	0,86
CG14536	FBgn0031950	Homocysteine-induced endoplasmic reticulum protein	0,80	0,88	0,78
CG4779	FBgn0040211	homogentisate 1,2-dioxygenase	0,00	0,03	0,06
CG4879	FBgn0027375	homolog of RecQ	0,76	0,79	0,64
CG17117	FBgn0001235	homothorax	0,96	0,98	0,93
CG10653	FBgn0001202	hook	1,00	0,96	0,98
CG1594	FBgn0004864	hopscotch	0,76	0,82	0,73
CG16801	FBgn0034012	Hormone receptor 51	0,64	0,94	0,84
CG10296	FBgn0037436	Hormone receptor 83	0,56	0,62	0,63
CG1864	FBgn0014859	Hormone receptor-like in 38	0,08	0,04	0,04
CG8676	FBgn0261239	Hormone receptor-like in 39	0,80	0,74	0,59
CG33183	FBgn0000448	Hormone receptor-like in 46	0,24	0,06	0,11
CG11783	FBgn0015240	Hormone receptor-like in 96	0,56	0,84	0,66
CG7199	FBgn0015239	Hormone-receptor-like in 78	0,84	0,91	0,75
CG1710	FBgn0039904	Host cell factor	0,96	0,97	0,99
CG7041	FBgn0030082	HP1b	0,76	0,42	0,54
CG6990	FBgn0039019	HP1c	0,88	0,77	0,75
CG8120	FBgn0037675	HP1e	0,00	0,01	0,00
CG2031	FBgn0037382	Hpr1	0,88	0,89	0,81
CG43692	FBgn0263775	Hr4	0,08	0,03	0,08
CG32789	FBgn0260484	Hsc/Hsp70-interacting protein	0,72	0,32	0,35
CG2947	FBgn0029676	Hsc/Hsp70-interacting protein related	0,44	0,58	0,34
CG6603	FBgn0026418	Hsc70Cb	0,92	0,94	0,74
CG16954	FBgn0032525	Hsp60D	0,00	0,19	0,15
CG2720	FBgn0024352	Hsp70/Hsp90 organizing protein homolog	0,68	0,95	0,48
CG5834	FBgn0051354	Hsp70Bbb	0,00	0,02	0,07
CG8464	FBgn0038233	HtrA2	0,92	0,86	0,75
CG43443	FBgn0263391	hu li tai shao	0,00	0,03	0,00
CG9768	FBgn0261434	huckebein	0,56	0,60	0,48
CG30364	FBgn0050364	hug-bell	0,00	0,06	0,03
CG6371	FBgn0028374	hugin	0,04	0,16	0,05
CG2669	FBgn0086695	humpty dumpty	0,19	0,06	0,15
CG9786	FBgn0001180	hunchback	0,56	0,04	0,19
CG9995	FBgn0027655	huntingtin	1,00	0,98	0,88
CG10971	FBgn0036309	Huntingtin interacting protein 1	0,96	0,91	0,92
CG6017	FBgn0259824	Huntingtin-interacting protein 14	0,80	0,87	0,87
CG2525	FBgn0026417	Hus1-like	0,80	0,71	0,51
CG1619	FBgn0001206	Hybrid male rescue	0,68	0,43	0,34
CG1338	FBgn0031128	hydra	0,00	0,03	0,00
CG43388	FBgn0263220	Hyperkinetic	0,08	0,19	0,05
CG9484	FBgn0002431	hyperplastic discs	0,92	0,98	0,99
[truncated: 11,154 more rows]
